# Supplementary material for: Genetic Evidence for Possible Involvement of the Calcium Channel Gene CACNA1A in Autism Pathogenesis in Chinese Han Population
Source: PLoS One. 2015 Nov 13;10(11):e0142887. doi: 10.1371/journal.pone.0142887 (PMC4643966; doi:10.1371/journal.pone.0142887)
Supplement: S6 Table — (XLS) [file pone.0142887.s009.xls]

## Sheet: Sheet1
S6 Table. Genotype data of 12 SNPs in 239 trios of Chinese decent
						C/T +strand	C/T +strand	C/T +strand	A/G +strand	A/G +strand	A/G +strand	A/C +strand	A/G +strand	C/T +strand	A/C +strand	C/T +strand	G/T +strand
						rs4926143	rs11085838	rs8104916	rs8182538	rs2419244	rs1502017	rs10425460	rs10416717	rs7252635	rs10422148	rs12609735	rs7249246
FA-ID	P-ID	F-ID	M-ID	SEX	STATUS	C T	C C	T T	G G	A A	G G	A A	A G	C T	A C	C T	G T
ABC5	1	2	3	1	2	T T	C T	T T	A G	A G	A G	A A	G G	C C	A C	T T	G G
ABC5	2	0	0	1	1	C T	C C	T T	A G	A G	A G	A A	A A	T T	A A	C T	G T
ABC5	3	0	0	2	1	T T	T T	T T	A A	G G	A A	A A	A G	C C	A C	C C	T T
ABC6	1	2	3	1	2	T T	T T	T T	A G	A G	A G	A A	A A	C C	C C	C T	T T
ABC6	2	0	0	1	1	C T	C T	T T	A G	A G	A G	A A	G G	C C	A A	C C	T T
ABC6	3	0	0	2	1	T T	C C	T T	A A	G G	A A	A A	A G	C T	A C	T T	G T
ABC8	1	2	3	1	2	T T	C T	C T	A G	G G	A G	A A	A G	C T	A C	C T	G T
ABC8	2	0	0	1	1	T T	C C	T T	A G	A G	A G	A A	A A	C T	A C	T T	T T
ABC8	3	0	0	2	1	T T	C T	T T	A G	A G	G G	A A	A G	C C	A C	C T	G T
ABC9	1	2	3	1	2	T T	T T	T T	A G	A G	A G	A A	A G	C T	A A	T T	G G
ABC9	2	0	0	1	1	C T	C T	T T	A A	A G	G G	A C	A G	C C	C C	C T	G T
ABC9	3	0	0	2	1	T T	C T	T T	A G	G G	A G	A A	A G	C C	C C	C T	G T
ABC10	1	2	3	1	2	T T	C T	T T	A G	A G	A G	A A	A G	C C	A C	C T	G G
ABC10	2	0	0	1	1	C T	T T	T T	A G	G G	A G	A A	A G	C C	C C	T T	G T
ABC10	3	0	0	2	1	C T	C T	T T	A G	A A	G G	A C	G G	C C	C C	T T	G G
ABC11	1	2	3	1	2	C T	C C	T T	A A	A G	A G	A C	A G	C C	C C	T T	G T
ABC11	2	0	0	1	1	C T	T T	T T	G G	A A	G G	A A	A G	C T	A C	T T	G G
ABC11	3	0	0	2	1	T T	C T	T T	G G	A A	G G	A C	A G	C C	A C	T T	G T
ABC12	1	2	3	1	2	T T	C C	T T	G G	A A	G G	A A	G G	C C	A C	T T	G G
ABC12	2	0	0	1	1	T T	T T	T T	A G	A G	A G	A C	A G	C C	C C	T T	G T
ABC12	3	0	0	2	1	T T	C C	C C	A G	A A	G G	A C	A A	C T	A C	C C	T T
ABC15	1	2	3	1	2	T T	C T	C T	A G	A G	G G	A C	A G	C C	A C	C C	T T
ABC15	2	0	0	1	1	T T	C T	C T	A G	A G	A G	A A	A G	0 0	A A	C T	G T
ABC15	3	0	0	2	1	C T	C T	T T	A A	G G	A A	A A	A G	C T	A A	T T	G T
ABC16	1	2	3	1	2	T T	T T	T T	A G	A G	A G	A A	A A	C T	A C	C T	G T
ABC16	2	0	0	1	1	C T	C C	T T	A A	G G	A A	A A	A G	C C	A A	T T	G G
ABC16	3	0	0	2	1	T T	T T	T T	A G	A G	G G	A A	G G	C T	A C	C T	G T
ABC17	1	2	3	1	2	T T	T T	T T	G G	A A	G G	A A	G G	C T	A A	C T	G T
ABC17	2	0	0	1	1	T T	T T	T T	A A	A G	G G	A C	G G	C T	A C	C T	G T
ABC17	3	0	0	2	1	T T	C T	T T	A A	A G	A G	A C	A A	C T	A C	T T	G G
ABC18	1	2	3	1	2	T T	T T	T T	A A	A G	A G	A C	A G	C C	A C	T T	G G
ABC18	2	0	0	1	1	T T	C C	C T	A G	G G	A G	A A	A A	C T	A A	C T	G T
ABC18	3	0	0	2	1	T T	T T	T T	A G	A A	G G	C C	A G	C T	A C	T T	T T
ABC19	1	2	3	1	2	C T	C T	T T	A A	A A	G G	C C	G G	C T	A C	T T	G T
ABC19	2	0	0	1	1	T T	T T	T T	G G	A A	G G	A C	A A	C C	C C	C T	T T
ABC19	3	0	0	2	1	T T	C T	C T	G G	G G	G G	A A	A G	C C	A A	T T	G G
ABC20	1	2	3	1	2	T T	C T	C T	G G	G G	G G	A A	G G	T T	A A	C T	G T
ABC20	2	0	0	1	1	T T	C C	C C	G G	G G	G G	A C	A G	C T	A A	T T	G T
ABC20	3	0	0	2	1	T T	T T	T T	G G	A A	G G	A A	G G	C C	C C	C C	T T
ABC25	1	2	3	1	2	T T	T T	T T	A G	A G	A G	A A	G G	C C	A C	C T	G T
ABC25	2	0	0	1	1	T T	T T	T T	G G	A A	G G	A A	G G	C C	C C	C C	G T
ABC25	3	0	0	2	1	T T	T T	T T	A G	A G	A G	A A	G G	C C	A C	C C	T T
ABC27	1	2	3	1	2	T T	T T	T T	A G	A G	A G	A A	G G	T T	A A	C T	G T
ABC27	2	0	0	1	1	T T	T T	T T	A A	A G	A G	A C	G G	C T	A C	C T	G T
ABC27	3	0	0	2	1	T T	T T	T T	A A	G G	A G	A A	G G	C C	A C	C C	T T
ABC28	1	2	3	1	2	T T	T T	T T	A A	A G	A G	A C	G G	C C	A A	C T	G T
ABC28	2	0	0	1	1	T T	T T	T T	A G	G G	G G	A A	G G	C C	A C	C T	G T
ABC28	3	0	0	2	1	C C	T T	T T	A G	A A	G G	A C	A A	C C	A A	C T	G T
ABC29	1	2	3	1	2	C T	T T	T T	G G	A G	G G	A A	A G	C T	A A	C T	T T
ABC29	2	0	0	1	1	C T	T T	T T	A G	A A	G G	A C	A G	C C	A A	T T	G T
ABC29	3	0	0	2	1	T T	C T	C T	A G	A G	G G	A C	A A	C C	A C	C T	G T
ABC30	1	2	3	1	2	T T	C T	C T	A G	G G	A G	A A	A G	C C	C C	T T	G T
ABC30	2	0	0	1	1	T T	C C	T T	A A	A A	G G	A C	A A	C T	A A	C T	T T
ABC30	3	0	0	2	1	T T	C T	T T	A A	A G	A G	A C	A A	C C	A C	C T	G T
ABC31	1	2	3	1	2	T T	C T	C T	A A	A G	A G	A C	A G	C C	A C	T T	G G
ABC31	2	0	0	1	1	T T	T T	T T	A G	A G	A G	A A	A A	C T	A C	C C	T T
ABC31	3	0	0	2	1	T T	T T	T T	A G	A G	A G	A A	A G	C C	A A	T T	G G
ABC32	1	2	3	1	2	T T	C T	T T	A G	A G	A G	A A	G G	C C	A C	C T	G T
ABC32	2	0	0	1	1	T T	C T	C T	G G	A G	G G	A A	A A	C T	A A	T T	G T
ABC32	3	0	0	2	1	T T	T T	T T	A A	G G	A G	A A	A A	C C	A C	T T	G T
ABC33	1	2	3	1	2	T T	C T	T T	A G	A G	G G	A A	A A	C C	A C	T T	G G
ABC33	2	0	0	1	1	C T	C T	T T	A G	A G	A G	A A	A A	C C	C C	T T	G T
ABC33	3	0	0	2	1	T T	T T	T T	A A	G G	A G	A A	A G	C C	C C	C T	G G
ABC34	1	2	3	1	2	C T	T T	T T	A A	A G	A G	A C	A A	C C	C C	C T	G G
ABC34	2	0	0	1	1	T T	C T	C T	A G	A G	G G	A A	G G	C C	C C	T T	G G
ABC34	3	0	0	2	1	T T	T T	T T	A G	A G	A G	A A	A G	T T	A A	C T	G T
ABC35	1	2	3	1	2	T T	C T	T T	A G	A G	A G	A A	A G	C C	A A	C T	G T
ABC35	2	0	0	1	1	T T	T T	T T	A A	G G	A A	A A	G G	T T	A A	C C	T T
ABC35	3	0	0	2	1	T T	T T	T T	A G	A G	A G	A A	A G	C T	A A	C T	G T
ABC38	1	2	3	1	2	T T	C T	T T	A G	A G	A G	A A	A G	C T	A A	C C	T T
ABC38	2	0	0	1	1	T T	T T	T T	A G	G G	A G	A A	A A	C T	A C	T T	G G
ABC38	3	0	0	2	1	T T	C T	T T	A A	G G	A A	A A	A A	C T	A C	C T	G G
ABC41	1	2	3	1	2	T T	C C	T T	A A	A G	A G	A C	A A	C C	C C	T T	G T
ABC41	2	0	0	1	1	T T	T T	T T	A G	A G	A G	A A	A A	T T	A A	C T	G T
ABC41	3	0	0	2	1	T T	C T	T T	A A	A A	G G	C C	A G	C C	C C	C T	G G
ABC43	1	2	3	1	2	T T	C C	T T	A G	A A	G G	A C	A A	C T	A C	C C	G T
ABC43	2	0	0	1	1	T T	T T	T T	A A	A G	A G	A C	G G	C C	C C	T T	G G
ABC43	3	0	0	2	1	T T	T T	T T	A G	A G	A G	A A	A A	T T	A A	C C	T T
ABC45	1	2	3	2	2	T T	C T	T T	A G	A G	A G	A A	A G	C C	A C	C T	T T
ABC45	2	0	0	1	1	T T	C T	T T	A G	A G	A G	A A	A G	C T	A C	C C	G T
ABC45	3	0	0	2	1	T T	C T	T T	G G	A A	G G	A A	A G	C T	A A	C T	G T
ABC46	1	2	3	1	2	T T	C T	T T	G G	A A	G G	A A	A G	C C	A A	C T	G T
ABC46	2	0	0	1	1	T T	C T	T T	A G	A G	A G	A A	A G	C T	A A	T T	G T
ABC46	3	0	0	2	1	T T	C T	T T	A G	A G	A G	A A	G G	C C	C C	C C	T T
ABC47	1	2	3	1	2	T T	C C	T T	A A	G G	A A	A A	G G	C C	C C	C T	T T
ABC47	2	0	0	1	1	T T	T T	T T	G G	A A	G G	A A	A G	C T	A C	C T	G T
ABC47	3	0	0	2	1	T T	C C	T T	A G	A G	A G	A A	G G	C C	A C	C T	G T
ABC49	1	2	3	1	2	T T	C C	T T	A A	G G	A G	A A	A G	C C	C C	T T	G G
ABC49	2	0	0	1	1	T T	C T	T T	G G	A A	G G	A A	A G	C T	A A	C T	G T
ABC49	3	0	0	2	1	T T	T T	T T	A A	A G	A G	A C	G G	C C	C C	T T	G T
ABC50	1	2	3	1	2	T T	C T	T T	A A	A G	A G	A C	A G	C C	A C	C T	G T
ABC50	2	0	0	1	1	T T	T T	T T	A G	G G	A G	A A	G G	C C	A C	T T	G T
ABC50	3	0	0	2	1	T T	C T	T T	A G	A G	A G	A A	A A	C C	A C	T T	G T
ABC52	1	2	3	1	2	T T	C C	T T	A A	A G	A G	A C	A G	C C	A C	T T	G G
ABC52	2	0	0	1	1	T T	T T	T T	G G	A A	G G	A A	A A	C C	A C	C T	T T
ABC52	3	0	0	2	1	T T	T T	C T	A G	G G	A G	A A	A G	C C	A A	C T	T T
ABC53	1	2	3	1	2	T T	C T	C T	A G	A G	G G	A C	A A	C T	A A	C C	T T
ABC53	2	0	0	1	1	T T	T T	T T	A G	G G	A G	A A	G G	C C	A C	T T	G T
ABC53	3	0	0	2	1	C T	C T	T T	A A	A G	A G	A C	A G	C C	C C	C T	G T
ABC54	1	2	3	1	2	C T	T T	T T	A A	A G	A G	A C	A G	C T	A C	T T	G G
ABC54	2	0	0	1	1	C T	C C	T T	A G	A G	A G	A A	A G	C C	C C	C C	T T
ABC54	3	0	0	2	1	C T	C T	T T	A G	A G	A G	A A	A A	C C	A C	T T	G T
ABC55	1	2	3	1	2	T T	C T	T T	A G	A G	A G	A A	A A	C T	A C	T T	G T
ABC55	2	0	0	1	1	C T	C C	T T	G G	A G	G G	A A	A G	C C	A A	C T	G T
ABC55	3	0	0	2	1	T T	C T	C T	A G	G G	A G	A A	A G	C T	A C	C T	T T
ABC56	1	2	3	1	2	T T	T T	T T	A A	G G	A A	A A	A G	C C	C C	T T	T T
ABC56	2	0	0	1	1	T T	C C	C T	A G	G G	A G	A A	A G	T T	A A	C T	G T
ABC56	3	0	0	2	1	T T	T T	T T	A G	A G	A G	A A	A G	C C	A A	T T	G T
ABC60	1	2	3	1	2	T T	C T	T T	A G	A A	G G	A C	A G	C C	A C	T T	G G
ABC60	2	0	0	1	1	C T	T T	C T	A G	G G	A G	A A	A G	C C	A C	T T	T T
ABC60	3	0	0	2	1	T T	T T	T T	G G	A A	G G	A A	G G	C C	A C	C T	G G
ABC70	1	2	3	1	2	T T	C T	T T	A G	A G	A G	A A	A G	C C	C C	C T	G T
ABC70	2	0	0	1	1	T T	T T	T T	A G	A A	G G	A C	A G	C C	A C	T T	G T
ABC70	3	0	0	2	1	T T	C T	C T	A G	G G	A G	A A	G G	C T	A A	T T	G T
ABC71	1	2	3	1	2	T T	T T	C T	A G	G G	A G	A A	G G	C T	A A	T T	G T
ABC71	2	0	0	1	1	T T	C C	C T	A G	A G	G G	A C	A G	C T	A C	T T	T T
ABC71	3	0	0	2	1	T T	T T	T T	A G	A G	G G	A A	A A	C T	C C	C T	T T
ABC73	1	2	3	1	2	T T	T T	T T	G G	A A	G G	A A	A G	C C	A C	C T	T T
ABC73	2	0	0	1	1	C T	C T	T T	A G	A G	G G	A A	A G	C T	C C	C C	T T
ABC73	3	0	0	2	1	C T	C T	T T	A A	A G	A G	A C	A G	C T	A C	C T	G T
ABC75	1	2	3	1	2	T T	C T	T T	A A	A G	0 0	A C	A G	C T	A C	C C	T T
ABC75	2	0	0	1	1	C T	C C	T T	A G	A A	G G	A C	A G	C C	A C	T T	G G
ABC75	3	0	0	2	1	T T	T T	T T	G G	A A	G G	A A	A G	C T	A C	T T	G G
ABC76	1	2	3	1	2	T T	T T	C T	G G	A G	G G	A A	A G	C T	A A	T T	G G
ABC76	2	0	0	1	1	T T	C T	T T	A G	A A	G G	A C	G G	C C	C C	T T	G T
ABC76	3	0	0	2	1	T T	T T	T T	A G	A G	G G	A A	A G	C T	A C	C T	T T
ABC77	1	2	3	1	2	T T	T T	T T	A G	A G	G G	A A	G G	C C	C C	T T	T T
ABC77	2	0	0	1	1	T T	C T	C T	G G	A A	G G	A A	A G	C T	A A	C C	T T
ABC77	3	0	0	2	1	T T	C C	T T	A A	A G	A G	A C	G G	C C	A A	C T	G T
ABC80	1	2	3	1	2	T T	C C	T T	A A	A A	G G	C C	A G	C C	A A	C T	T T
ABC80	2	0	0	1	1	T T	C T	T T	A G	G G	A G	A A	G G	C C	A C	T T	G G
ABC80	3	0	0	2	1	T T	C T	T T	A G	A G	A G	A A	A G	C C	A C	T T	G G
ABC84	1	2	3	1	2	T T	C T	T T	A G	A G	A G	A A	G G	C C	C C	T T	G T
ABC84	2	0	0	1	1	T T	C T	T T	G G	A A	G G	A A	A G	C C	A C	T T	G G
ABC84	3	0	0	2	1	T T	C T	C T	A A	G G	A A	A A	A G	C C	C C	T T	G T
ABC86	1	2	3	1	2	T T	T T	C T	A A	A G	A G	A C	A G	C T	A C	T T	G G
ABC86	2	0	0	1	1	T T	C T	T T	A A	G G	A G	A A	A G	C C	C C	T T	G T
ABC86	3	0	0	2	1	T T	T T	T T	A G	A G	A G	A C	A G	C C	A C	T T	T T
ABC87	1	2	3	1	2	T T	T T	T T	A G	A G	A G	A A	A A	C T	A C	T T	G T
ABC87	2	0	0	1	1	T T	T T	T T	A G	A G	A G	A C	A G	C C	A A	C T	T T
ABC87	3	0	0	2	1	T T	C T	T T	A G	A G	A G	A A	A G	C T	A C	C T	G T
ABC88	1	2	3	1	2	T T	C T	T T	G G	A A	G G	A A	A A	C T	A C	C T	G T
ABC88	2	0	0	1	1	T T	C T	T T	A G	A G	A G	A A	A G	C T	A C	T T	G T
ABC88	3	0	0	2	1	T T	T T	T T	A G	A G	A G	A A	G G	T T	A A	T T	G T
ABC89	1	2	3	1	2	C T	C T	T T	A G	A G	A G	A A	G G	T T	A A	C T	G T
ABC89	2	0	0	1	1	T T	T T	T T	A G	A G	A G	A A	A G	C C	A C	T T	G T
ABC89	3	0	0	2	1	C T	C C	T T	A G	A A	G G	A C	A G	C T	A A	T T	G T
ABC90	1	2	3	1	2	C T	C C	T T	A G	A G	A G	A A	A A	T T	A A	C T	G T
ABC90	2	0	0	1	1	T T	C T	T T	A A	A A	G G	C C	G G	C C	A A	T T	G T
ABC90	3	0	0	2	1	C T	C T	T T	A G	A G	G G	A C	G G	C C	A C	C T	G T
ABC91	1	2	3	1	2	T T	T T	T T	A A	A G	A G	A C	G G	C C	A C	C T	T T
ABC91	2	0	0	1	1	C T	C T	T T	G G	A G	G G	A A	A G	C C	A A	C C	G T
ABC91	3	0	0	2	1	T T	C T	T T	A A	G G	A A	A A	A A	C T	A A	T T	G T
ABC92	1	2	3	1	2	T T	T T	T T	A A	G G	A A	A A	A G	C T	A A	T T	G G
ABC92	2	0	0	1	1	T T	C T	T T	A G	A G	A G	A A	A G	C C	A C	C T	T T
ABC92	3	0	0	2	1	C T	C T	T T	A A	A G	A G	A C	A G	C T	A C	T T	G T
ABC93	1	2	3	1	2	C T	C C	T T	A G	A A	G G	A C	G G	C T	A C	T T	G T
ABC93	2	0	0	1	1	T T	T T	T T	A G	A G	A G	A A	A G	C T	A C	T T	G G
ABC93	3	0	0	2	1	T T	T T	T T	G G	A A	G G	A A	A G	C T	A A	C C	T T
ABC94	1	2	3	1	2	T T	T T	T T	G G	A A	G G	A A	A G	T T	A A	C T	G T
ABC94	2	0	0	1	1	T T	T T	T T	A G	A G	A G	A A	A A	C T	A A	C C	T T
ABC94	3	0	0	2	1	T T	C C	T T	A A	A G	A G	A C	A G	C C	A C	C T	G T
ABC99	1	2	3	1	2	T T	C T	T T	A G	A A	G G	A C	G G	C C	A A	C T	G T
ABC99	2	0	0	1	1	T T	C T	T T	A A	A G	A G	A C	A A	C C	A C	T T	G T
ABC99	3	0	0	2	1	T T	T T	T T	A G	A A	G G	A C	A A	C C	C C	C T	T T
ABC101	1	2	3	1	2	T T	T T	T T	A G	A A	G G	A C	A A	C C	C C	T T	G T
ABC101	2	0	0	1	1	T T	C T	T T	G G	A G	G G	A A	A A	C T	A C	C T	G T
ABC101	3	0	0	2	1	T T	C T	T T	A A	A G	A G	A C	A G	C T	A C	C T	G G
ABC104	1	2	3	1	2	T T	C C	T T	A A	A A	G G	C C	G G	C C	A C	T T	G G
ABC104	2	0	0	1	1	T T	C T	C T	A G	G G	A G	A A	A G	C T	A A	C T	G G
ABC104	3	0	0	2	1	C T	C T	T T	A A	G G	G G	A A	G G	C T	A A	C T	T T
ABC106	1	2	3	1	2	C T	T T	T T	A G	A G	G G	A A	A G	T T	A A	C T	G T
ABC106	2	0	0	1	1	T T	C C	T T	A A	G G	A G	A A	A G	C C	A C	C T	T T
ABC106	3	0	0	2	1	T T	T T	T T	A G	A G	A G	A A	A G	C C	A A	C T	G T
ABC108	1	2	3	1	2	T T	C T	T T	A A	A G	A G	A C	A G	C C	A A	C T	G T
ABC108	2	0	0	1	1	T T	T T	T T	G G	A A	G G	A A	G G	C C	A A	C T	T T
ABC108	3	0	0	2	1	T T	C T	T T	A G	A G	A G	A A	A A	C T	A C	C T	G T
ABC109	1	2	3	1	2	T T	C T	T T	A A	G G	A A	A A	A A	C T	A A	C T	T T
ABC109	2	0	0	1	1	T T	C T	T T	A G	A A	G G	A C	A A	C T	A C	C T	G T
ABC109	3	0	0	2	1	T T	T T	T T	A A	G G	A A	A A	A G	C C	C C	C T	T T
ABC110	1	2	3	1	2	T T	C T	T T	A G	A G	A G	A A	G G	C C	C C	C T	T T
ABC110	2	0	0	1	1	T T	T T	T T	A G	A G	A G	A A	A G	C C	A C	0 0	T T
ABC110	3	0	0	2	1	T T	C T	T T	A G	G G	A G	A A	A A	C C	A A	C T	T T
ABC111	1	2	3	1	2	T T	C C	T T	A G	A G	A G	A A	A G	C C	A A	C C	T T
ABC111	2	0	0	1	1	T T	C T	T T	G G	A G	G G	A A	A G	C C	A C	T T	G T
ABC111	3	0	0	2	1	T T	C T	T T	A A	G G	A G	A A	A G	C T	A C	C T	G T
ABC112	1	2	3	1	2	C T	C T	T T	A A	A G	G G	A A	A G	C T	A A	C T	G T
ABC112	2	0	0	1	1	T T	C T	T T	A G	G G	A G	A A	G G	C C	A C	T T	G G
ABC112	3	0	0	2	1	T T	T T	T T	A G	A A	G G	A A	A G	C C	A C	C T	G T
ABC113	1	2	3	1	2	T T	C T	T T	A G	A A	G G	A C	A G	0 0	A A	T T	G G
ABC113	2	0	0	1	1	C T	T T	T T	A G	A A	G G	A A	A A	C C	A C	C T	G T
ABC113	3	0	0	2	1	T T	C T	T T	G G	A A	G G	A A	A G	C C	C C	C T	G T
ABC114	1	2	3	1	2	T T	C T	T T	A G	A A	G G	A C	A G	C C	A C	C C	T T
ABC114	2	0	0	1	1	T T	C T	T T	G G	A A	G G	A A	A G	C C	A C	T T	G T
ABC114	3	0	0	2	1	C T	C T	T T	A G	A A	G G	A C	A G	C T	A C	C T	G T
ABC115	1	2	3	1	2	T T	T T	T T	G G	A A	G G	A A	A G	C T	A C	C T	G G
ABC115	2	0	0	1	1	C T	C C	T T	A G	A G	G G	A C	A G	C T	A C	C C	T T
ABC115	3	0	0	2	1	T T	T T	T T	A A	A G	A G	A C	A G	C T	A A	C C	T T
ABC116	1	2	3	1	2	T T	C T	T T	A G	A G	A G	A A	G G	T T	A A	C C	T T
ABC116	2	0	0	1	1	T T	T T	C T	A G	A A	G G	A C	A A	C C	A C	C T	G T
ABC116	3	0	0	2	1	T T	T T	T T	A G	A G	A G	A A	A G	C T	A A	C T	T T
ABC118	1	2	3	1	2	C T	C T	T T	A A	A G	A G	A C	A G	T T	A A	T T	G T
ABC118	2	0	0	1	1	T T	C T	T T	A G	A G	A G	A A	A A	C C	A C	C T	T T
ABC118	3	0	0	2	1	T T	C T	T T	A G	A A	G G	A C	A G	C T	A C	C T	G T
ABC119	1	2	3	1	2	T T	T T	T T	A A	A A	G G	C C	A A	T T	A A	C T	G T
ABC119	2	0	0	1	1	T T	C C	T T	A G	A G	A G	A A	G G	C C	C C	T T	G T
ABC119	3	0	0	2	1	T T	T T	T T	A G	A G	A G	A A	G G	C C	C C	T T	G T
ABC120	1	2	3	1	2	C T	C T	T T	A G	A G	G G	A A	G G	C C	A C	C T	G T
ABC120	2	0	0	1	1	T T	T T	T T	G G	A A	G G	A A	A G	C C	C C	T T	G T
ABC120	3	0	0	2	1	T T	C T	C T	A G	G G	A G	A A	G G	C C	A C	C T	G T
ABC122	1	2	3	1	2	T T	C T	T T	A A	G G	A G	A A	A G	C T	A A	T T	G G
ABC122	2	0	0	1	1	T T	T T	T T	A A	G G	A G	A A	A A	T T	A A	C T	G T
ABC122	3	0	0	2	1	T T	T T	T T	G G	A G	G G	A A	A G	C T	A A	C C	T T
ABC123	1	2	3	1	2	T T	T T	T T	A G	G G	A G	A A	A G	C C	A A	C T	T T
ABC123	2	0	0	1	1	T T	T T	T T	G G	A G	G G	A A	A G	T T	A A	C T	G T
ABC123	3	0	0	2	1	T T	T T	T T	G G	A G	G G	A A	G G	C C	C C	T T	G G
ABC124	1	2	3	1	2	T T	C T	T T	G G	G G	G G	A A	G G	C C	C C	T T	G T
ABC124	2	0	0	1	1	T T	T T	T T	A G	A A	G G	A C	G G	C C	A C	T T	G G
ABC124	3	0	0	2	1	T T	C T	T T	A A	G G	A G	A A	A G	C T	A C	C T	G T
ABC125	1	2	3	1	2	T T	C T	T T	A G	G G	A G	A A	A G	C T	A A	C T	G T
ABC125	2	0	0	1	1	C T	T T	T T	A G	G G	G G	A A	G G	C C	A C	T T	G G
ABC125	3	0	0	2	1	T T	C T	T T	A G	A G	A G	A A	G G	C C	C C	T T	G T
ABC126	1	2	3	1	2	T T	C C	C T	A G	A G	A G	A A	A G	C T	A C	C T	G T
ABC126	2	0	0	1	1	C T	T T	T T	A A	A G	A G	A C	A G	C T	A C	T T	G G
ABC126	3	0	0	2	1	T T	T T	T T	G G	G G	G G	A A	G G	C T	A C	T T	G T
ABC127	1	2	3	1	2	T T	T T	T T	A G	G G	A G	A A	G G	C T	A C	C T	G T
ABC127	2	0	0	1	1	T T	T T	T T	G G	A G	G G	A A	A G	T T	A A	T T	G G
ABC127	3	0	0	2	1	T T	C T	T T	A G	A G	G G	A A	A G	C C	A A	T T	G T
ABC128	1	2	3	1	2	T T	C C	T T	A G	A G	G G	A A	A A	C C	A C	T T	G T
ABC128	2	0	0	1	1	T T	T T	T T	A G	A A	G G	A C	A G	C C	A A	C T	G T
ABC128	3	0	0	2	1	C T	C T	T T	G G	A A	G G	A C	A A	C C	A C	T T	G T
ABC133	1	2	3	1	2	C T	C C	T T	G G	A A	G G	A C	A G	C C	C C	T T	G T
ABC133	2	0	0	1	1	T T	T T	T T	A G	A G	A G	A A	A G	C C	A A	T T	G G
ABC133	3	0	0	2	1	C T	T T	T T	A A	A G	A G	A C	G G	C T	A C	C T	T T
ABC137	1	2	3	1	2	T T	T T	T T	A G	A A	G G	A C	A G	C C	C C	C T	T T
ABC137	2	0	0	1	1	C T	T T	T T	A G	A G	A G	A A	G G	T T	A A	C C	T T
ABC137	3	0	0	2	1	T T	C C	T T	A A	G G	A A	A A	A G	C C	C C	C C	T T
ABC139	1	2	3	1	2	T T	C C	T T	A A	A G	A G	A C	G G	C C	C C	C T	G T
ABC139	2	0	0	1	1	T T	C T	T T	A A	G G	A A	A A	A G	C C	C C	C T	G T
ABC139	3	0	0	2	1	T T	T T	C T	A G	A G	A G	A A	A G	T T	A A	T T	G T
ABC140	1	2	3	1	2	T T	T T	T T	G G	A G	G G	A A	G G	C T	A A	C T	G T
ABC140	2	0	0	1	1	T T	T T	C T	A G	A G	A G	A A	A A	C T	A C	C T	T T
ABC140	3	0	0	2	1	T T	C T	T T	A G	G G	A G	A A	G G	C C	A C	C T	G T
ABC142	1	2	3	1	2	T T	C T	C T	A A	G G	A A	A A	A G	C T	A C	T T	G G
ABC142	2	0	0	1	1	T T	T T	T T	A G	A G	G G	A A	G G	C C	A A	C T	G T
ABC142	3	0	0	2	1	C T	T T	T T	A G	A A	G G	A C	A G	C T	A C	T T	G T
ABC143	1	2	3	1	2	C T	T T	T T	A A	A A	G G	C C	A G	C T	A C	C T	T T
ABC143	2	0	0	1	1	T T	T T	T T	G G	A A	G G	A A	A A	T T	A A	T T	G G
ABC143	3	0	0	2	1	C T	C C	T T	A G	A G	A G	A A	A G	C T	A C	C C	T T
ABC145	1	2	3	1	2	T T	C T	T T	A A	G G	A A	0 0	A G	T T	A A	C T	G T
ABC145	2	0	0	1	1	C T	C T	T T	G G	A A	G G	A C	A G	C C	C C	C C	T T
ABC145	3	0	0	2	1	T T	C C	T T	A G	A A	G G	A C	A G	C C	C C	T T	G T
ABC147	1	2	3	1	2	T T	C C	C T	A G	A G	G G	A C	A G	C C	C C	C T	T T
ABC147	2	0	0	1	1	T T	C T	T T	A G	A A	G G	A C	G G	C C	C C	C T	G T
ABC147	3	0	0	2	1	T T	C T	T T	G G	A A	G G	A A	G G	C C	A C	C T	G G
ABC148	1	2	3	1	2	T T	C T	T T	A G	A G	A G	A A	A G	C C	A C	C C	G G
ABC148	2	0	0	1	1	T T	T T	T T	G G	A A	G G	A A	G G	C C	A C	T T	G G
ABC148	3	0	0	2	1	T T	C C	T T	G G	A G	G G	A A	G G	C C	A C	T T	G G
ABC149	1	2	3	1	2	C T	C C	T T	A G	G G	A G	A A	G G	C C	A C	T T	G G
ABC149	2	0	0	1	1	T T	C T	T T	A G	A G	A G	A A	A G	C T	A C	C T	G G
ABC149	3	0	0	2	1	C T	C T	T T	A A	G G	A A	A A	A G	C C	A A	C T	G T
ABC150	1	2	3	1	2	T T	T T	T T	A G	G G	A G	A A	G G	C C	A C	C T	T T
ABC150	2	0	0	1	1	C T	C T	C T	A G	G G	A G	A A	A A	C C	A A	C C	G T
ABC150	3	0	0	2	1	T T	C C	T T	G G	A A	G G	A C	A A	C C	C C	C T	G T
ABC151	1	2	3	1	2	C T	C C	C T	G G	A A	G G	A A	A A	C T	A C	T T	G G
ABC151	2	0	0	1	1	T T	C T	T T	G G	A A	G G	A A	A G	C C	C C	C T	G T
ABC151	3	0	0	2	1	T T	T T	T T	A G	A G	G G	A C	A G	C C	A C	C T	G T
ABC152	1	2	3	1	2	C T	C T	T T	G G	A G	G G	A A	G G	C C	A C	T T	G G
ABC152	2	0	0	1	1	T T	C T	C T	A G	A G	G G	A C	A A	C C	A C	C C	T T
ABC152	3	0	0	2	1	T T	C C	C T	A G	A A	G G	A C	G G	C C	C C	T T	G T
ABC155	1	2	3	1	2	C T	C C	C T	G G	A A	G G	A A	A G	C C	A C	T T	G T
ABC155	2	0	0	1	1	T T	C T	T T	A A	A A	G G	C C	G G	C C	A C	T T	G T
ABC155	3	0	0	2	1	C T	C T	C T	G G	A A	G G	A A	A A	C C	C C	C T	G T
ABC156	1	2	3	1	2	C T	C C	C C	G G	A A	G G	A A	A G	C T	A C	C T	G T
ABC156	2	0	0	1	1	T T	C T	T T	A G	A G	A G	A A	A G	C C	A C	C T	T T
ABC156	3	0	0	2	1	T T	C T	T T	A G	A G	A G	A A	A G	C C	A C	T T	G G
ABC158	1	2	3	1	2	T T	T T	T T	A A	G G	A A	A A	G G	C C	C C	T T	G G
ABC158	2	0	0	1	1	C T	C C	T T	A G	A G	A G	A A	A A	C C	A C	T T	G G
ABC158	3	0	0	2	1	T T	C T	C T	A A	A G	A G	A C	A G	C C	C C	T T	G G
ABC159	1	2	3	1	2	T T	T T	T T	A G	A A	G G	A C	A G	C C	C C	T T	G T
ABC159	2	0	0	1	1	T T	C C	C C	A A	G G	A A	A A	A G	C C	A C	C T	G T
ABC159	3	0	0	2	1	T T	C T	C T	A G	A A	G G	A C	A G	C T	A C	T T	G T
ABC160	1	2	3	1	2	T T	C T	C C	G G	A G	G G	A A	A G	C T	A C	T T	G T
ABC160	2	0	0	1	1	T T	C T	T T	A G	A A	G G	A C	G G	C T	A A	T T	G T
ABC160	3	0	0	2	1	T T	T T	T T	G G	A A	G G	A A	A G	C T	A A	T T	G G
ABC161	1	2	3	1	2	T T	C T	T T	G G	A A	G G	A A	A A	T T	A A	C T	G T
ABC161	2	0	0	1	1	T T	T T	T T	A G	A A	G G	A C	A G	C C	A A	C T	G T
ABC161	3	0	0	2	1	T T	C T	C T	A A	G G	A A	A A	A A	C T	A C	C C	G T
ABC162	1	2	3	1	2	T T	C C	C T	A A	A G	A G	A C	A G	C T	A C	C C	T T
ABC162	2	0	0	1	1	T T	C T	T T	A G	G G	A G	A A	A A	C C	C C	C C	G T
ABC162	3	0	0	2	1	T T	C T	C T	G G	A G	G G	A A	A A	C T	A C	C T	G T
ABC163	1	2	3	1	2	C T	C C	C T	G G	A G	G G	A A	A G	C C	C C	C C	T T
ABC163	2	0	0	1	1	T T	C T	T T	A G	A A	G G	A A	A G	C T	A C	C T	G T
ABC163	3	0	0	2	1	T T	T T	T T	G G	A G	G G	A A	G G	C C	A C	T T	G T
ABC165	1	2	3	1	2	T T	T T	T T	G G	A A	G G	A A	A G	C C	A A	T T	G G
ABC165	2	0	0	1	1	T T	C T	C T	G G	G G	G G	A A	A G	C C	C C	T T	G T
ABC165	3	0	0	2	1	T T	T T	T T	A G	A G	A G	A A	A G	C C	A A	C T	G T
ABC167	1	2	3	1	2	T T	T T	T T	A G	A G	A G	A A	A G	C C	A A	C C	T T
ABC167	2	0	0	1	1	T T	T T	T T	G G	A A	G G	A A	A G	C C	A A	T T	G G
ABC167	3	0	0	2	1	T T	C T	T T	A G	A G	A G	A A	A G	C T	A C	T T	G T
ABC168	1	2	3	1	2	T T	C T	C T	G G	A G	G G	A A	G G	C C	A C	T T	G T
ABC168	2	0	0	1	1	T T	C T	T T	A G	A G	A G	A A	A A	T T	A A	T T	G T
ABC168	3	0	0	2	1	T T	T T	T T	A G	G G	A G	A A	G G	C C	A C	C C	T T
ABC169	1	2	3	1	2	T T	C T	T T	A G	G G	A G	A A	G G	C C	A C	C C	T T
ABC169	2	0	0	1	1	T T	T T	T T	A A	A G	A G	A C	A G	C T	A C	C T	T T
ABC169	3	0	0	2	1	T T	T T	C T	A G	A G	G G	A C	A A	C C	C C	T T	G T
ABC170	1	2	3	1	2	T T	T T	C T	G G	A G	G G	A A	A A	C C	C C	T T	G G
ABC170	2	0	0	1	1	T T	C T	T T	A A	A A	G G	C C	A G	C T	A C	C T	T T
ABC170	3	0	0	2	1	T T	C T	T T	A G	A G	A G	A A	A G	C C	C C	T T	G T
ABC171	1	2	3	1	2	T T	T T	T T	A A	G G	A A	A A	A G	C C	C C	T T	T T
ABC171	2	0	0	1	1	T T	C T	T T	G G	A A	G G	A A	A A	C T	A C	T T	G G
ABC171	3	0	0	2	1	T T	C T	T T	G G	A G	G G	A A	G G	C C	A C	C C	G T
ABC172	1	2	3	1	2	C T	C C	T T	G G	A A	G G	A A	G G	C C	C C	C C	T T
ABC172	2	0	0	1	1	T T	C T	T T	A G	A G	G G	A C	A G	C T	A A	C T	G G
ABC172	3	0	0	2	1	C T	C C	T T	A G	A G	A G	A A	A G	C T	A A	T T	G T
ABC173	1	2	3	1	2	C T	C T	C T	G G	A G	G G	A A	G G	C T	A A	T T	G G
ABC173	2	0	0	1	1	T T	C T	T T	A G	A G	A G	A A	A G	T T	A A	C T	T T
ABC173	3	0	0	2	1	T T	T T	T T	G G	A A	G G	A A	A G	T T	A A	T T	G T
ABC174	1	2	3	1	2	T T	C T	T T	G G	A A	G G	A A	A G	C T	A C	C T	T T
ABC174	2	0	0	1	1	T T	T T	T T	A G	A G	A G	A A	G G	C C	A C	C T	G T
ABC174	3	0	0	2	1	T T	C T	T T	A G	A A	G G	A C	A G	C T	A A	C T	G T
ABC175	1	2	3	1	2	C T	C C	T T	A G	A A	G G	A C	G G	C T	A A	T T	G T
ABC175	2	0	0	1	1	T T	T T	T T	G G	A A	G G	A A	A G	C C	A C	C T	T T
ABC175	3	0	0	2	1	T T	T T	T T	G G	G G	G G	A A	G G	C C	A A	C C	T T
ABC176	1	2	3	1	2	T T	T T	T T	A G	A G	G G	A C	A G	C T	A A	C T	T T
ABC176	2	0	0	1	1	T T	T T	T T	A G	G G	A G	A A	G G	C C	A C	C C	T T
ABC176	3	0	0	2	1	T T	T T	T T	G G	A A	G G	A A	A G	C T	A A	T T	G G
ABC177	1	2	3	1	2	T T	C T	T T	G G	A A	G G	A A	A A	T T	A A	T T	G G
ABC177	2	0	0	1	1	T T	T T	T T	A G	A A	G G	A C	G G	C C	A C	T T	G T
ABC177	3	0	0	2	1	C T	C T	T T	A A	G G	A A	A A	G G	C C	A C	C C	T T
ABC178	1	2	3	1	2	C T	C T	T T	A A	A G	A G	A C	A G	C C	A C	C C	T T
ABC178	2	0	0	1	1	C T	T T	T T	A A	G G	A A	A A	A G	C C	A C	C C	T T
ABC178	3	0	0	2	1	T T	C T	T T	A G	A G	A G	A A	G G	C C	A C	C T	G T
ABC179	1	2	3	1	2	T T	C T	C T	G G	A G	G G	A A	G G	C C	C C	C C	T T
ABC179	2	0	0	1	1	T T	T T	T T	A G	A G	A G	A A	G G	C C	A C	T T	G G
ABC179	3	0	0	2	1	T T	T T	T T	A G	A G	A G	A A	A G	C T	A A	C T	T T
ABC187	1	2	3	1	2	T T	T T	T T	A G	A G	A G	A A	A A	C T	A A	C T	G T
ABC187	2	0	0	1	1	C T	C T	T T	A A	A G	A G	A C	A G	T T	A A	T T	G T
ABC187	3	0	0	2	1	T T	C C	T T	A A	G G	A G	A A	A A	C T	A C	T T	G T
ABC188	1	2	3	1	2	T T	T T	T T	A G	A G	A G	A A	A G	C C	C C	T T	G G
ABC188	2	0	0	1	1	T T	C T	T T	A A	G G	A G	A A	A G	C T	A A	C T	T T
ABC188	3	0	0	2	1	T T	C C	T T	A A	A A	G G	C C	A G	C C	A C	C T	G T
ABC189	1	2	3	1	2	T T	C T	T T	A A	A G	A G	A C	A A	C C	A A	C C	T T
ABC189	2	0	0	1	1	T T	C T	C T	A G	A G	G G	A C	G G	C C	A C	C T	G T
ABC189	3	0	0	2	1	T T	C T	T T	A A	G G	A G	A A	A G	C C	A C	C T	G T
ABC190	1	2	3	1	2	T T	T T	T T	A G	A G	G G	A A	A G	C C	C C	T T	G G
ABC190	2	0	0	1	1	T T	C T	T T	A G	G G	A G	A A	A G	C C	A C	C C	T T
ABC190	3	0	0	2	1	T T	T T	T T	A G	A G	A G	A A	A G	C C	A C	T T	T T
ABC191	1	2	3	1	2	T T	T T	T T	A A	G G	A A	A A	G G	C C	A A	T T	G T
ABC191	2	0	0	1	1	T T	C T	C T	G G	A G	G G	A A	A A	C C	C C	T T	T T
ABC191	3	0	0	2	1	T T	T T	T T	A G	A G	A G	A A	A A	C C	A C	C T	T T
ABC192	1	2	3	1	2	C T	C T	T T	G G	A A	G G	A A	A A	C T	A C	T T	G T
ABC192	2	0	0	1	1	C T	T T	T T	A A	A G	A G	A A	A G	C C	A A	C T	G T
ABC192	3	0	0	2	1	C T	C T	T T	A G	A G	A G	A A	A A	C T	A A	C C	T T
ABC194	1	2	3	1	2	T T	T T	T T	A G	G G	A G	A A	A G	C C	A A	C T	T T
ABC194	2	0	0	1	1	C C	C T	T T	G G	A G	G G	A A	A G	T T	A A	C T	T T
ABC194	3	0	0	2	1	T T	C T	T T	A A	A G	G G	A C	G G	C C	C C	C T	G T
ABC195	1	2	3	1	2	C T	C T	T T	A A	G G	A G	A A	A G	C C	C C	T T	G G
ABC195	2	0	0	1	1	T T	C C	T T	A G	A A	G G	A C	A G	C C	C C	C C	T T
ABC195	3	0	0	2	1	T T	C T	T T	A G	A G	A G	A A	A G	C T	A A	T T	G G
ABC197	1	2	3	1	2	T T	C C	T T	A G	A G	A G	A A	G G	C T	A C	C T	G T
ABC197	2	0	0	1	1	T T	T T	T T	A G	A G	A G	A A	A G	C C	A C	C T	G T
ABC197	3	0	0	2	1	T T	T T	T T	G G	A G	G G	A A	G G	C C	A C	T T	G G
ABC198	1	2	3	1	2	T T	C T	C T	G G	A G	G G	A A	A G	C C	C C	T T	G G
ABC198	2	0	0	1	1	T T	T T	T T	A G	A G	G G	A C	A G	C C	A C	T T	G G
ABC198	3	0	0	2	1	T T	C T	T T	G G	A A	G G	A A	A G	C T	A C	T T	G G
ABC199	1	2	3	1	2	T T	C T	T T	A G	A G	A G	A A	A G	C C	A C	C T	G T
ABC199	2	0	0	1	1	T T	T T	T T	A G	A A	G G	A C	A A	T T	A A	T T	G G
ABC199	3	0	0	2	1	T T	T T	C T	A G	A A	G G	A C	A A	C C	A C	C T	G T
ABC200	1	2	3	1	2	T T	T T	T T	G G	A A	G G	A C	A A	C C	A C	C T	T T
ABC200	2	0	0	1	1	C T	T T	C T	A G	A G	G G	A C	A G	C C	A C	T T	G G
ABC200	3	0	0	2	1	T T	C T	C T	G G	A G	G G	A A	A G	C C	A C	T T	G G
ABC201	1	2	3	1	2	T T	C T	T T	A G	A A	G G	A C	A G	T T	A A	T T	G G
ABC201	2	0	0	1	1	T T	T T	C T	G G	G G	A G	A A	A A	C C	C C	T T	G G
ABC201	3	0	0	2	1	T T	C T	C T	A G	A G	G G	A C	A A	T T	A A	C T	G T
ABC202	1	2	3	1	2	C T	C C	C T	G G	A G	G G	A A	A A	C C	A A	C T	G T
ABC202	2	0	0	1	1	T T	T T	T T	A G	A A	G G	A C	A G	C T	A A	C T	G T
ABC202	3	0	0	2	1	C T	C T	T T	A G	A G	A G	A A	A A	C C	A C	C C	T T
ABC203	1	2	3	1	2	T T	T T	T T	A G	A A	G G	A C	A A	C C	A C	C C	T T
ABC203	2	0	0	1	1	C T	C C	T T	A G	A G	A G	A A	A G	C C	A C	C T	T T
ABC203	3	0	0	2	1	T T	C T	T T	A G	A G	A G	A A	A G	C T	A C	C C	G T
ABC204	1	2	3	1	2	C T	C C	T T	G G	A A	G G	A C	G G	T T	A A	C T	G T
ABC204	2	0	0	1	1	T T	C T	T T	A A	G G	A A	A A	A A	C T	A C	C C	T T
ABC204	3	0	0	2	1	T T	C C	C T	A A	A G	G G	A C	A A	C C	C C	C T	T T
ABC205	1	2	3	1	2	T T	C C	C T	A A	A G	A G	A C	A A	C T	A C	C T	T T
ABC205	2	0	0	1	1	T T	C T	T T	A A	G G	A G	A A	A G	C C	C C	C T	T T
ABC205	3	0	0	2	1	T T	T T	T T	A A	G G	A G	A A	A A	C C	A A	T T	G G
ABC206	1	2	3	1	2	C T	C T	T T	A A	A G	A G	A C	A G	C C	A C	T T	G G
ABC206	2	0	0	1	1	T T	C T	C T	A G	G G	G G	A A	A G	C C	A A	C T	G G
ABC206	3	0	0	2	1	T T	T T	T T	A A	A A	G G	C C	A G	C T	A A	C T	T T
ABC208	1	2	3	1	2	C T	C T	T T	A A	A G	A G	A C	G G	C T	A A	T T	G T
ABC208	2	0	0	1	1	T T	C T	T T	A A	A A	G G	C C	A A	C T	A A	C C	T T
ABC208	3	0	0	2	1	T T	C T	T T	A A	G G	A A	A A	G G	C C	A C	C T	G T
ABC209	1	2	3	1	2	T T	C C	T T	A A	A G	A G	A C	A G	C T	A A	C T	G T
ABC209	2	0	0	1	1	T T	T T	T T	A G	A G	A G	A A	G G	C C	A C	T T	G G
ABC209	3	0	0	2	1	C T	C T	T T	A G	A A	G G	A C	A G	C T	A C	C T	G T
ABC210	1	2	3	1	2	C T	C T	T T	A A	A G	A G	A C	A G	C T	A A	C T	G T
ABC210	2	0	0	1	1	C T	C C	T T	G G	A A	G G	A A	G G	C C	C C	C T	G T
ABC210	3	0	0	2	1	T T	T T	T T	G G	A G	G G	A A	G G	C C	A C	C T	G T
ABC213	1	2	3	1	2	T T	T T	T T	G G	A A	G G	A A	G G	C C	C C	C C	T T
ABC213	2	0	0	1	1	T T	T T	T T	G G	A G	G G	A A	G G	C T	A A	T T	G G
ABC213	3	0	0	2	1	T T	C T	T T	A G	A A	G G	A C	A G	C T	A C	C T	G T
ABC214	1	2	3	2	2	T T	C C	T T	A G	A A	G G	A C	G G	C C	C C	C T	T T
ABC214	2	0	0	1	1	T T	T T	T T	G G	A G	G G	A A	A G	C T	A A	T T	G G
ABC214	3	0	0	2	1	C T	C T	C T	A G	A A	G G	A C	A A	C T	A C	C T	G T
ABC215	1	2	3	1	2	T T	C T	C T	G G	A A	G G	A A	A G	C T	A C	C C	T T
ABC215	2	0	0	1	1	C T	C C	T T	A A	A A	G G	C C	A G	C C	C C	C T	G T
ABC215	3	0	0	2	1	T T	T T	T T	A G	A A	G G	A C	A A	C T	A C	C T	G T
ABC216	1	2	3	1	2	T T	C T	T T	A G	A A	G G	A C	A G	C T	A C	C C	T T
ABC216	2	0	0	1	1	T T	T T	T T	G G	A A	G G	A A	A G	C C	C C	C T	G T
ABC216	3	0	0	2	1	T T	C T	T T	A A	A G	A G	A C	A G	C T	A C	C T	G T
ABC217	1	2	3	1	2	T T	C T	T T	A A	G G	A A	A A	G G	C C	A C	C T	G T
ABC217	2	0	0	1	1	T T	T T	T T	A A	A G	A G	A C	A A	T T	A A	C C	T T
ABC217	3	0	0	2	1	C T	C T	T T	A G	A G	A G	A A	A A	C T	A C	C C	T T
ABC218	1	2	3	1	2	C T	C T	T T	A G	A G	A G	A A	A A	C T	A C	C T	T T
ABC218	2	0	0	1	1	T T	T T	T T	A G	A G	A G	A A	A G	C C	C C	C T	T T
ABC218	3	0	0	2	1	T T	C T	T T	A G	A G	G G	A A	G G	C C	A C	C T	G T
ABC219	1	2	3	1	2	T T	C T	T T	A G	G G	G G	A A	G G	C C	A A	C C	T T
ABC219	2	0	0	1	1	T T	T T	T T	A G	A G	A G	A A	G G	C C	C C	T T	G G
ABC219	3	0	0	2	1	T T	C T	T T	G G	A A	G G	A A	A G	C C	A C	T T	G G
ABC220	1	2	3	1	2	T T	T T	T T	G G	A G	G G	A A	A G	C C	A C	T T	G G
ABC220	2	0	0	1	1	T T	C C	C T	G G	A G	G G	A A	A G	C T	A A	C T	G T
ABC220	3	0	0	2	1	T T	T T	T T	A A	A G	A G	A C	A G	C C	C C	C T	G T
ABC221	1	2	3	1	2	T T	T T	T T	A G	A G	A G	A A	A G	C C	A C	T T	G T
ABC221	2	0	0	1	1	T T	T T	T T	A A	A G	A G	A C	A A	C C	A C	C T	G T
ABC221	3	0	0	2	1	T T	T T	T T	G G	A A	G G	A A	A A	C C	A A	T T	G G
ABC222	1	2	3	1	2	C T	C T	T T	G G	A A	G G	A A	A G	C C	A C	T T	G T
ABC222	2	0	0	1	1	T T	T T	T T	A G	A G	A G	A A	A A	C C	A A	T T	G T
ABC222	3	0	0	2	1	T T	C C	T T	A G	A G	A G	A A	G G	C C	A C	C T	G T
ABC223	1	2	3	1	2	T T	C C	T T	A G	A G	A G	A A	G G	C C	A C	C C	T T
ABC223	2	0	0	1	1	T T	C T	T T	A G	A G	A G	A A	A G	C C	A C	T T	G T
ABC223	3	0	0	2	1	T T	C T	T T	A G	A G	A G	A A	A A	C C	C C	T T	G G
ABC224	1	2	3	1	2	T T	T T	T T	A G	G G	A G	A A	A A	C C	A C	T T	G G
ABC224	2	0	0	1	1	T T	C C	T T	A G	A A	G G	A C	A A	C T	A C	T T	G G
ABC224	3	0	0	2	1	T T	C T	T T	A G	A G	A G	A A	A A	C C	A C	T T	G G
ABC225	1	2	3	1	2	T T	C T	C T	A G	G G	A G	A A	A G	C C	A A	T T	G G
ABC225	2	0	0	1	1	T T	T T	T T	A G	A G	G G	A A	A G	C C	A C	T T	G G
ABC225	3	0	0	2	1	T T	C T	T T	A G	A G	A G	A A	A G	C T	A C	T T	G G
ABC226	1	2	3	1	2	T T	C T	T T	A G	A G	A G	A A	A G	C C	C C	T T	G G
ABC226	2	0	0	1	1	T T	C T	T T	A A	G G	A A	A A	A G	C T	A C	T T	G G
ABC226	3	0	0	2	1	T T	C T	T T	A A	G G	A G	A A	A A	C T	A A	C T	G T
ABC228	1	2	3	1	2	T T	C T	C T	A G	G G	A G	A A	A G	C C	A C	C T	T T
ABC228	2	0	0	1	1	T T	T T	T T	A A	G G	A G	A A	A G	C T	A C	C T	G T
ABC228	3	0	0	2	1	C C	C T	C T	G G	A G	G G	A A	A A	C C	C C	C C	T T
ABC229	1	2	3	1	2	C T	C T	T T	G G	A A	G G	A A	A A	C C	C C	C T	T T
ABC229	2	0	0	1	1	C T	C T	C T	G G	A G	G G	A A	A G	C C	C C	C T	T T
ABC229	3	0	0	2	1	T T	C C	C T	A A	A G	A G	A C	A G	T T	A A	T T	G G
ABC230	1	2	3	1	2	T T	C C	C T	A G	A G	A G	A A	A A	C T	A C	T T	G G
ABC230	2	0	0	1	1	T T	C C	T T	A A	A A	G G	C C	G G	C T	A A	T T	G G
ABC230	3	0	0	2	1	T T	C T	T T	G G	A G	G G	A A	G G	C C	A A	T T	G T
ABC231	1	2	3	1	2	T T	T T	T T	G G	G G	G G	A A	G G	C T	A A	T T	G T
ABC231	2	0	0	1	1	T T	C T	T T	G G	A A	G G	A A	A G	C C	A C	T T	G G
ABC231	3	0	0	2	1	T T	T T	T T	A A	A G	A G	A C	A G	C C	A C	C T	G T
ABC232	1	2	3	2	2	T T	C T	T T	A G	G G	A G	A A	G G	C C	C C	T T	G G
ABC232	2	0	0	1	1	T T	T T	T T	A G	A A	G G	A C	A A	C T	A A	C C	T T
ABC232	3	0	0	2	1	C T	C T	T T	A G	A G	A G	A A	A G	C T	A C	T T	G T
ABC233	1	2	3	1	2	T T	C T	T T	A G	A G	A G	A A	A G	C C	C C	C T	G T
ABC233	2	0	0	1	1	C C	C C	T T	A G	G G	A G	A A	A G	T T	A A	T T	G T
ABC233	3	0	0	2	1	C T	C T	T T	G G	A A	G G	A A	G G	C C	A C	C C	G T
ABC234	1	2	3	1	2	C T	C T	T T	A G	A A	G G	A C	A G	C C	A A	C T	G T
ABC234	2	0	0	1	1	T T	T T	T T	A G	A G	A G	A A	A G	C T	A C	C T	G G
ABC234	3	0	0	2	1	T T	C T	C T	A G	G G	A G	A A	A A	C T	A A	C C	T T
ABC235	1	2	3	1	2	T T	C T	C T	A A	G G	A A	A A	A G	C C	A A	C T	G T
ABC235	2	0	0	1	1	T T	T T	C T	G G	G G	G G	A A	A A	T T	A A	C T	T T
ABC235	3	0	0	2	1	T T	C T	T T	G G	A A	G G	A A	G G	C T	A C	C C	T T
ABC236	1	2	3	1	2	T T	C T	C T	G G	A G	G G	A A	G G	C T	A C	C C	T T
ABC236	2	0	0	1	1	T T	C C	T T	G G	A G	G G	A A	G G	C C	A C	C C	T T
ABC236	3	0	0	2	1	T T	C T	T T	A A	A G	A G	A C	G G	C T	A C	T T	G T
ABC237	1	2	3	1	2	T T	C T	T T	A G	A A	G G	A C	A G	C T	A A	T T	G T
ABC237	2	0	0	1	1	T T	C T	T T	A A	G G	A A	A A	G G	C C	C C	T T	G G
ABC237	3	0	0	2	1	T T	T T	T T	G G	A G	G G	A A	A G	T T	A A	C T	G T
ABC238	1	2	3	2	2	T T	T T	T T	G G	A G	G G	A A	A A	C T	A C	T T	G G
ABC238	2	0	0	1	1	T T	T T	T T	G G	A G	G G	A A	A G	C C	A C	C T	G T
ABC238	3	0	0	2	1	T T	T T	T T	A G	A A	G G	A C	G G	C C	A C	T T	G T
ABC239	1	2	3	1	2	T T	T T	T T	A G	A A	G G	A C	A G	C T	A C	C T	G T
ABC239	2	0	0	1	1	T T	T T	T T	A G	A G	A G	A A	G G	C C	A C	T T	G T
ABC239	3	0	0	2	1	T T	C T	T T	G G	A G	G G	A A	A A	C C	A C	T T	G T
ABC240	1	2	3	1	2	T T	T T	T T	G G	A G	G G	A A	A A	C T	A A	T T	G G
ABC240	2	0	0	1	1	T T	C C	T T	G G	A A	G G	A A	A A	C C	A C	C T	T T
ABC240	3	0	0	2	1	T T	C T	T T	A A	G G	A A	A A	G G	C C	A C	C T	G T
ABC241	1	2	3	1	2	C T	C T	T T	A A	G G	A A	A A	A G	C T	C C	C C	T T
ABC241	2	0	0	1	1	T T	C C	T T	A G	A G	A G	A A	A G	C T	A A	C T	G T
ABC241	3	0	0	2	1	T T	T T	C T	A G	A G	G G	A C	A A	C T	A A	C T	G T
ABC242	1	2	3	1	2	T T	T T	T T	A A	A A	G G	A C	A A	C T	A C	C C	T T
ABC242	2	0	0	1	1	T T	T T	C T	A G	A G	G G	A C	A G	C T	A A	C T	G T
ABC242	3	0	0	2	1	T T	T T	T T	A A	A G	A G	A C	A G	C C	A A	C T	G T
ABC243	1	2	3	1	2	T T	T T	T T	A A	A G	A G	A C	A G	C C	A A	C T	G T
ABC243	2	0	0	1	1	T T	C T	T T	A A	A G	A G	A C	A A	C T	A A	T T	G G
ABC243	3	0	0	2	1	C C	C C	T T	A G	A G	A G	A C	A G	C T	A C	C T	T T
ABC244	1	2	3	1	2	C T	C C	T T	A A	A G	A G	A C	A G	C T	A C	T T	T T
ABC244	2	0	0	1	1	C T	C T	T T	G G	A A	G G	A C	A G	C C	C C	C T	T T
ABC244	3	0	0	2	1	T T	C T	C C	G G	G G	G G	A A	G G	C C	A C	C T	T T
ABC245	1	2	3	1	2	T T	C T	C T	A G	G G	A G	A A	A G	C C	C C	C T	G T
ABC245	2	0	0	1	1	T T	T T	C T	A G	G G	G G	A A	G G	C T	A A	T T	G T
ABC245	3	0	0	2	1	T T	C T	T T	A G	A A	G G	A C	A G	C T	A C	T T	G T
ABC246	1	2	3	1	2	T T	C T	T T	A G	A G	G G	A C	G G	C C	C C	T T	G T
ABC246	2	0	0	1	1	T T	T T	T T	A G	A A	G G	A C	A A	C T	A C	T T	G G
ABC246	3	0	0	2	1	C T	C T	T T	A G	A G	A G	A A	G G	C C	A A	C T	G T
ABC247	1	2	3	1	2	C T	C T	T T	G G	A A	G G	A A	A G	C T	A A	C T	G T
ABC247	2	0	0	1	1	T T	C T	T T	A G	A G	A G	A A	G G	C C	A A	T T	G G
ABC247	3	0	0	2	1	T T	C T	T T	G G	A A	G G	A A	A A	C T	A C	T T	G T
ABC248	1	2	3	1	2	T T	T T	T T	A G	A G	G G	A A	A A	C C	C C	T T	G T
ABC248	2	0	0	1	1	T T	C T	T T	G G	A A	G G	A A	A A	C T	A C	C T	T T
ABC248	3	0	0	2	1	T T	T T	T T	A A	A G	A G	A C	A A	C T	A C	C T	G T
ABC249	1	2	3	1	2	C T	T T	T T	A A	A G	A G	A C	A G	T T	A A	C T	G T
ABC249	2	0	0	1	1	T T	C T	C T	A G	A G	A G	A A	A A	C C	C C	C T	G T
ABC249	3	0	0	2	1	T T	C C	C T	A G	A G	A G	A A	A G	C C	A A	C T	G T
ABC250	1	2	3	1	2	T T	C C	C T	A G	A G	A G	A A	A G	C C	A A	T T	T T
ABC250	2	0	0	1	1	T T	C T	T T	G G	A A	G G	A A	G G	C T	A A	C T	G T
ABC250	3	0	0	2	1	T T	T T	T T	A G	A G	A G	A A	A G	C C	A C	C T	G T
ABC251	1	2	3	1	2	T T	T T	T T	A G	A G	A G	A A	A A	C C	A C	C T	G T
ABC251	2	0	0	1	1	T T	T T	T T	G G	A A	G G	A A	G G	C C	A C	C T	T T
ABC251	3	0	0	2	1	T T	C T	T T	A G	A G	A G	A A	A G	C C	C C	C C	T T
ABC252	1	2	3	1	2	T T	C T	T T	A G	A G	A G	A A	G G	C C	C C	C T	T T
ABC252	2	0	0	1	1	T T	T T	T T	A G	A G	A G	A C	A A	C C	C C	C T	T T
ABC252	3	0	0	2	1	T T	T T	T T	A A	A G	G G	A A	A G	C C	C C	T T	G T
ABC253	1	2	3	1	2	T T	T T	T T	A G	A G	G G	A A	A G	C C	A C	T T	G T
ABC253	2	0	0	1	1	T T	T T	T T	A A	A G	A G	A A	A A	C C	C C	C T	T T
ABC253	3	0	0	2	1	T T	C C	T T	A G	A A	G G	A C	A G	C C	C C	C T	G T
ABC254	1	2	3	1	2	T T	C T	T T	A G	A G	G G	A C	A G	C C	C C	C T	G T
ABC254	2	0	0	1	1	T T	C T	T T	G G	A G	G G	A A	G G	C C	C C	C T	G T
ABC254	3	0	0	2	1	T T	C C	T T	A G	A G	A G	A A	A A	C C	C C	T T	G T
ABC255	1	2	3	1	2	C T	C C	T T	A A	A G	A G	A C	A G	C T	A C	T T	T T
ABC255	2	0	0	1	1	T T	C T	T T	G G	A A	G G	A A	A A	C C	C C	C T	G T
ABC255	3	0	0	2	1	T T	T T	T T	A G	A A	G G	A A	A G	T T	A A	T T	G G
ABC256	1	2	3	1	2	T T	T T	T T	A G	A A	G G	A A	G G	C C	A A	T T	G G
ABC256	2	0	0	1	1	T T	T T	T T	A G	A A	G G	A C	A A	C T	A C	T T	G T
ABC256	3	0	0	2	1	T T	T T	T T	G G	A G	G G	A A	G G	T T	A A	C T	G G
ABC257	1	2	3	2	2	T T	T T	T T	G G	A G	G G	A A	G G	T T	A A	C T	G G
ABC257	2	0	0	1	1	T T	T T	T T	A G	G G	A G	A A	A G	C C	A C	T T	G G
ABC257	3	0	0	2	1	T T	T T	T T	A G	A G	A G	A A	G G	C C	A C	C T	G T
ABC258	1	2	3	1	2	T T	T T	T T	A G	A G	A G	A A	A G	C C	A C	C T	T T
ABC258	2	0	0	1	1	T T	T T	T T	G G	A A	G G	A A	A G	C C	A C	T T	G G
ABC258	3	0	0	2	1	T T	C C	T T	A A	A G	A G	A C	A A	C C	A C	C T	G T
ABC301	1	2	3	2	2	C T	C C	T T	A G	A A	G G	A C	A A	C T	A A	C C	T T
ABC301	2	0	0	1	1	T T	C T	T T	A G	A G	A G	A A	A A	C T	A C	C T	G T
ABC301	3	0	0	2	1	T T	C T	T T	G G	A A	G G	A A	A G	C T	A A	C C	T T
ABC302	1	2	3	1	2	T T	C T	T T	G G	A A	G G	A A	A G	C T	A C	C T	G T
ABC302	2	0	0	1	1	T T	C C	T T	A G	A G	A G	A A	A G	C C	A C	C T	G T
ABC302	3	0	0	2	1	C T	C T	T T	A A	A A	G G	C C	A G	C T	A C	T T	G G
ABC303	1	2	3	2	2	C T	C T	T T	A G	A A	G G	A C	A A	C T	A A	C T	G G
ABC303	2	0	0	1	1	T T	C T	T T	A G	A A	G G	A C	G G	C C	A C	T T	G G
ABC303	3	0	0	2	1	C C	C T	T T	A A	A G	A G	A C	A A	C T	A A	C C	T T
ABC304	1	2	3	2	2	C C	T T	T T	A A	A G	0 0	A C	A A	C T	A C	C T	T T
ABC304	2	0	0	1	1	C T	C T	T T	A G	A A	G G	A C	A G	C C	A C	C T	T T
ABC304	3	0	0	2	1	T T	T T	C C	G G	A G	G G	A C	A A	C T	A A	C T	G T
ABC305	1	2	3	1	2	T T	T T	C T	G G	A G	G G	A A	A G	C T	A C	C C	G T
ABC305	2	0	0	1	1	T T	T T	C T	A G	A A	G G	C C	A G	C C	A C	T T	T T
ABC305	3	0	0	2	1	T T	T T	T T	A A	A G	A G	A A	G G	C C	A C	T T	G T
ABC307	1	2	3	1	2	T T	T T	T T	A A	A A	G G	A C	G G	C C	C C	T T	G T
ABC307	2	0	0	1	1	T T	C T	T T	A A	G G	A A	A A	A G	C C	A A	T T	G G
ABC307	3	0	0	2	1	C T	C C	T T	A G	A G	A G	A C	A G	C C	C C	C C	T T
ABC308	1	2	3	1	2	T T	C T	T T	A G	A G	A G	A A	A A	C C	A C	C T	G T
ABC308	2	0	0	1	1	C T	C T	T T	A G	A A	G G	C C	A G	C C	C C	C C	T T
ABC308	3	0	0	2	1	C T	C T	T T	A G	A G	A G	A A	A G	C T	A C	C T	T T
ABC309	1	2	3	1	2	T T	T T	T T	A G	A G	A G	A A	G G	C C	A C	T T	G T
ABC309	2	0	0	1	1	C T	C T	T T	A G	A G	A G	A A	A A	T T	A A	C C	T T
ABC309	3	0	0	2	1	T T	C C	T T	A G	A G	A G	A A	A G	C C	A C	C C	T T
ABC310	1	2	3	1	2	T T	C C	T T	A A	A G	A G	A C	A A	C C	A C	C T	T T
ABC310	2	0	0	1	1	T T	C T	T T	G G	A A	G G	A A	A G	C C	A C	C T	G T
ABC310	3	0	0	2	1	C T	T T	T T	A A	A G	G G	A C	A G	C C	A C	C T	G T
ABC311	1	2	3	1	2	C T	T T	T T	A G	A A	G G	A C	A A	C C	A A	C T	G T
ABC311	2	0	0	1	1	C T	C T	C T	A G	G G	G G	A A	G G	C C	A C	C T	G T
ABC311	3	0	0	2	1	T T	C T	T T	A G	A A	G G	A C	A G	C T	A A	C T	G T
ABC312	1	2	3	1	2	T T	C C	T T	A A	A A	G G	A C	G G	C T	A C	C C	T T
ABC312	2	0	0	1	1	C T	C T	T T	G G	A A	G G	A A	A A	C T	A A	T T	G G
ABC312	3	0	0	2	1	T T	T T	T T	G G	A A	G G	A A	A G	T T	A A	C T	G T
ABC313	1	2	3	1	2	T T	C T	T T	A G	A A	G G	A C	G G	T T	A A	T T	G G
ABC313	2	0	0	1	1	T T	C T	T T	A G	A A	G G	A C	A A	C T	A A	C C	T T
ABC313	3	0	0	2	1	T T	C T	T T	A A	A G	G G	A C	A A	T T	A A	T T	G G
ABC314	1	2	3	1	2	T T	T T	T T	A G	A A	G G	A C	A A	C T	A A	T T	G G
ABC314	2	0	0	1	1	T T	C C	T T	A A	G G	A G	A A	A A	C T	A C	T T	G G
ABC314	3	0	0	2	1	T T	C T	T T	A A	A G	A G	A C	A G	C C	C C	C T	G G
ABC315	1	2	3	1	2	T T	T T	T T	A A	G G	A G	A A	A G	C C	C C	T T	G G
ABC315	2	0	0	1	1	T T	C C	T T	A G	A A	G G	A C	G G	C C	A C	C T	G T
ABC315	3	0	0	2	1	T T	T T	T T	A G	G G	A G	A A	G G	C C	A C	C C	G T
ABC316	1	2	3	1	2	T T	C T	T T	A G	A G	A G	A A	G G	C C	A C	C T	G G
ABC316	2	0	0	1	1	T T	T T	T T	A G	A G	G G	A C	A G	C C	A A	C C	T T
ABC316	3	0	0	2	1	T T	T T	T T	A G	A G	A G	A A	A G	C T	A C	C C	T T
ABC317	1	2	3	1	2	C T	C T	T T	A G	A G	A G	A A	A A	C T	A A	C T	T T
ABC317	2	0	0	1	1	T T	C T	T T	G G	A A	G G	A A	G G	C C	C C	C C	T T
ABC317	3	0	0	2	1	T T	C T	C T	A G	G G	G G	A A	A G	C C	C C	T T	G T
ABC318	1	2	3	1	2	T T	C C	C T	A G	A G	G G	A C	A A	C C	A C	C T	T T
ABC318	2	0	0	1	1	T T	C T	T T	A G	A G	G G	A A	G G	C C	C C	C T	G T
ABC318	3	0	0	2	1	T T	C T	C T	G G	A G	G G	A A	A G	T T	A A	C T	T T
ABC319	1	2	3	1	2	T T	T T	C T	A G	G G	A G	A A	A G	T T	A A	T T	G T
ABC319	2	0	0	1	1	T T	C T	T T	G G	A A	G G	A A	A G	T T	A A	C T	G T
ABC319	3	0	0	2	1	T T	C T	T T	A G	A G	A G	A A	A G	C C	C C	C T	G T
ABC320	1	2	3	1	2	T T	T T	C T	A G	G G	A G	A A	A G	C C	C C	C C	T T
ABC320	2	0	0	1	1	T T	C C	T T	A G	A G	A G	A A	A A	C C	A C	T T	G G
ABC320	3	0	0	2	1	T T	C T	C C	A G	G G	A G	A A	A G	C T	A C	T T	G G
ABC321	1	2	3	1	2	C T	C C	C T	G G	A G	G G	A A	A G	C T	A C	T T	G G
ABC321	2	0	0	1	1	C T	C T	C T	A G	A G	A G	A A	A G	C C	A C	C T	G T
ABC321	3	0	0	2	1	T T	T T	T T	A G	A G	G G	A C	G G	C T	A A	C T	G T
ABC322	1	2	3	1	2	T T	C T	T T	A G	A G	G G	A C	A G	C C	A A	C T	T T
ABC322	2	0	0	1	1	T T	C T	T T	A G	A A	G G	A C	G G	C T	A C	C T	G T
ABC322	3	0	0	2	1	C T	C T	T T	A G	A G	A G	A A	A A	C T	A C	C T	T T
ABC323	1	2	3	1	2	T T	T T	T T	A G	A A	G G	A C	A G	C T	A C	C T	G T
ABC323	2	0	0	1	1	C T	C T	T T	A G	A G	A G	A A	A G	C C	A C	0 0	T T
ABC323	3	0	0	2	1	T T	C T	C T	G G	A G	G G	A A	G G	C C	A A	C T	G G
ABC324	1	2	3	1	2	T T	C T	T T	G G	A G	G G	A A	G G	C C	A A	T T	G G
ABC324	2	0	0	1	1	T T	T T	C T	A G	G G	A G	A A	A G	C C	A C	C T	G G
ABC324	3	0	0	2	1	T T	T T	T T	A G	A A	G G	A C	A G	T T	A A	T T	G G
ABC325	1	2	3	1	2	T T	T T	T T	A G	A A	G G	A C	G G	C T	A C	T T	G T
ABC325	2	0	0	1	1	T T	C T	T T	G G	A A	G G	A A	A G	C T	A C	C T	G T
ABC325	3	0	0	2	1	T T	T T	T T	G G	A A	G G	A A	A G	T T	A A	C T	G T
ABC326	1	2	3	1	2	T T	C T	T T	A G	A G	A G	A A	A A	T T	A A	C T	G T
ABC326	2	0	0	1	1	T T	C T	T T	A G	A A	G G	A C	G G	C T	A C	C T	G T
ABC326	3	0	0	2	1	C T	C T	T T	A G	A A	G G	A C	G G	C T	A A	C C	T T
ABC327	1	2	3	1	2	C T	C T	T T	A A	A G	A G	A C	G G	C T	A C	C T	T T
ABC327	2	0	0	1	1	T T	C T	T T	G G	A A	G G	A A	G G	C C	A C	C T	G T
ABC327	3	0	0	2	1	T T	C T	T T	A A	A G	A G	A C	A G	C T	A C	C T	G G
ABC328	1	2	3	1	2	T T	C T	T T	A G	A A	G G	A C	A G	C T	A A	C T	G G
ABC328	2	0	0	1	1	C T	C T	T T	A A	A G	A G	A C	A A	C C	C C	T T	G T
ABC328	3	0	0	2	1	C T	C T	T T	A A	G G	A A	A A	A A	C T	A A	C T	T T
ABC329	1	2	3	1	2	T T	T T	T T	A G	G G	A G	A C	A G	C C	A C	T T	G T
ABC329	2	0	0	1	1	C T	C T	T T	A G	G G	A G	A A	A G	T T	A A	C T	T T
ABC329	3	0	0	2	1	T T	T T	T T	A G	A G	A G	A A	A G	C C	A C	T T	G T
ABC330	1	2	3	1	2	T T	C T	C T	G G	A G	G G	A A	A A	C T	A C	T T	G G
ABC330	2	0	0	1	1	T T	C T	C T	A G	G G	A G	A A	G G	C C	A C	T T	G T
ABC330	3	0	0	2	1	T T	C T	T T	G G	A A	G G	A A	G G	C C	A C	T T	G G
ABC331	1	2	3	1	2	T T	C T	T T	G G	A A	G G	A A	G G	C C	C C	T T	G G
ABC331	2	0	0	1	1	T T	T T	T T	G G	A A	G G	A A	A G	C T	A A	C T	G T
ABC331	3	0	0	2	1	T T	C T	T T	A G	A G	A G	A A	A A	C C	A A	C T	G T
ABC332	1	2	3	1	2	T T	C T	T T	A A	G G	A A	A A	A G	C C	A C	C T	G T
ABC332	2	0	0	1	1	T T	T T	T T	G G	A A	G G	A A	A A	C T	A A	T T	G G
ABC332	3	0	0	2	1	T T	C T	C T	A G	A G	G G	A C	G G	C C	A C	C C	T T
ABC333	1	2	3	1	2	T T	C C	C T	A G	A G	G G	A C	G G	C T	A C	C T	G T
ABC333	2	0	0	1	1	T T	T T	T T	A G	A A	G G	A C	A G	C C	A A	C T	G T
ABC333	3	0	0	2	1	T T	T T	T T	A G	A A	G G	A C	G G	C C	C C	C T	G T
ABC334	1	2	3	2	2	C T	C T	T T	A A	A G	A G	A C	G G	C C	A C	0 0	G T
ABC334	2	0	0	1	1	T T	C T	T T	A G	A G	A G	A A	A G	C T	A C	T T	G G
ABC334	3	0	0	2	1	T T	T T	T T	A G	A G	A G	A A	A G	C C	C C	T T	G G
ABC335	1	2	3	1	2	T T	T T	T T	A G	A G	A G	A A	A G	C T	A C	C T	G T
ABC335	2	0	0	1	1	T T	T T	T T	A G	A G	A G	A A	A G	C C	A C	T T	G T
ABC335	3	0	0	2	1	T T	C T	C T	A A	A G	G G	A C	A A	C C	A C	C T	T T
ABC336	1	2	3	2	2	T T	T T	T T	A A	A G	A G	A C	A A	C C	C C	C T	G T
ABC336	2	0	0	1	1	T T	C T	C T	A G	A G	G G	A A	A A	T T	A A	T T	G T
ABC336	3	0	0	2	1	C T	C T	T T	A G	A A	G G	A C	G G	C C	A A	T T	G G
ABC337	1	2	3	2	2	C T	C T	T T	A G	A G	A G	A A	G G	C C	A A	C T	G G
ABC337	2	0	0	1	1	T T	T T	T T	A G	A A	G G	A C	G G	C C	A A	T T	G G
ABC337	3	0	0	2	1	C T	T T	T T	A G	G G	A G	A A	G G	C C	C C	C T	G T
ABC338	1	2	3	1	2	C T	T T	T T	A G	A G	G G	A C	A G	C C	C C	C T	G T
ABC338	2	0	0	1	1	C T	C T	T T	A A	G G	A A	A A	G G	C T	A C	C T	G T
ABC338	3	0	0	2	1	T T	C T	T T	A G	A G	G G	A A	G G	C C	A C	C T	G T
ABC339	1	2	3	1	2	C T	C T	T T	G G	A A	G G	A A	A G	C C	A C	T T	G G
ABC339	2	0	0	1	1	T T	C T	T T	A A	A G	G G	A C	G G	C C	C C	C T	T T
ABC339	3	0	0	2	1	T T	T T	T T	A A	G G	A A	A A	A A	C C	A C	C T	G G
ABC340	1	2	3	2	2	T T	T T	T T	A A	G G	A A	A A	A A	C T	A C	C C	G T
ABC340	2	0	0	1	1	T T	T T	T T	A A	G G	A A	A A	A A	C C	A A	T T	G T
ABC340	3	0	0	2	1	C T	C T	T T	A G	A G	A G	A A	A G	C C	A A	T T	T T
ABC341	1	2	3	1	2	C T	C T	T T	A A	G G	A A	A A	A A	C C	A C	C T	T T
ABC341	2	0	0	1	1	T T	T T	T T	A G	A G	A G	A A	A G	C C	A C	T T	G T
ABC341	3	0	0	2	1	T T	T T	T T	A G	A G	0 0	A A	A A	C C	C C	T T	G G
ABC342	1	2	3	1	2	C T	T T	T T	G G	A A	G G	A A	A A	C C	C C	T T	G G
ABC342	2	0	0	1	1	T T	C T	T T	A A	G G	A A	A A	A A	C C	C C	T T	G G
ABC342	3	0	0	2	1	T T	C T	T T	G G	A G	G G	A A	A G	C C	C C	C C	T T
ABC343	1	2	3	1	2	T T	T T	T T	A G	G G	G G	A A	A G	C T	A C	C T	G T
ABC343	2	0	0	1	1	T T	C T	T T	G G	A G	A G	A A	G G	C T	A C	C T	G T
ABC343	3	0	0	2	1	T T	C T	C T	A G	A G	G G	A C	G G	C T	A A	C T	G T
ABC344	1	2	3	1	2	T T	T T	T T	A A	A G	A G	A C	G G	C C	A C	C T	T T
ABC344	2	0	0	1	1	T T	C C	C T	G G	A G	G G	A A	G G	C T	A A	C T	G T
ABC344	3	0	0	2	1	T T	C T	T T	A G	A G	A G	A A	A A	C C	A A	C T	G T
ABC345	1	2	3	1	2	T T	T T	C T	G G	A G	G G	A A	A A	C C	A C	T T	G G
ABC345	2	0	0	1	1	T T	C T	C T	A G	A G	A G	A C	A A	C C	A A	C T	G T
ABC345	3	0	0	2	1	T T	T T	T T	A G	A G	A G	A A	G G	T T	A A	C T	G T
ABC346	1	2	3	1	2	C T	C T	T T	A A	G G	A A	A A	G G	T T	A A	C T	G T
ABC346	2	0	0	1	1	T T	C T	T T	A G	A A	G G	A C	G G	C C	A A	T T	G T
ABC346	3	0	0	2	1	T T	T T	T T	A G	A G	A G	A A	G G	C C	A C	T T	T T
ABC347	1	2	3	1	2	T T	T T	T T	A G	G G	A G	A A	A G	C T	A C	T T	G T
ABC347	2	0	0	1	1	T T	T T	T T	A G	A A	G G	A C	A G	C C	A A	T T	T T
ABC347	3	0	0	2	1	T T	C T	C T	G G	A A	G G	A A	A A	T T	A A	T T	G G
ABC348	1	2	3	1	2	T T	C T	T T	A G	A A	G G	A C	A G	T T	A A	C T	G T
ABC348	2	0	0	1	1	T T	C T	C T	G G	A A	G G	A A	A A	C T	A C	T T	G T
ABC348	3	0	0	2	1	T T	T T	T T	A G	A G	G G	A A	A G	T T	A A	C T	G T
ABC349	1	2	3	1	2	T T	T T	T T	A A	A G	G G	A C	A G	T T	A A	C C	T T
ABC349	2	0	0	1	1	T T	T T	T T	A G	A G	A G	A A	A G	T T	A A	T T	G G
ABC349	3	0	0	2	1	T T	C C	T T	A G	A G	A G	A A	A A	C T	A C	C T	G T
ABC350	1	2	3	1	2	C T	C C	T T	A G	A G	A G	A A	A A	C T	A C	C T	G T
ABC350	2	0	0	1	1	T T	C C	T T	A G	A G	A G	A A	A G	C C	C C	T T	G G
ABC350	3	0	0	2	1	C T	C T	T T	A A	A G	A G	A C	A A	C C	A C	T T	G G
ABC351	1	2	3	2	2	C T	T T	T T	A A	A A	G G	C C	A G	C C	A C	T T	G G
ABC351	2	0	0	1	1	T T	C T	T T	A G	A G	A G	A A	A G	C C	A A	T T	G G
ABC351	3	0	0	2	1	T T	T T	C T	G G	A G	G G	A A	A G	T T	A A	C C	T T
ABC352	1	2	3	1	2	T T	T T	C T	A G	A G	G G	A C	A G	C T	A A	C T	G T
ABC352	2	0	0	1	1	T T	T T	T T	G G	A A	G G	A A	A G	C T	A A	C T	G T
ABC352	3	0	0	2	1	T T	T T	T T	G G	A G	G G	A A	A G	C C	A A	C T	G T
ABC353	1	2	3	1	2	T T	T T	T T	G G	A G	G G	A A	A G	T T	A A	C T	G T
ABC353	2	0	0	1	1	T T	C T	T T	A G	A A	G G	A C	A G	C C	A A	C T	G T
ABC353	3	0	0	2	1	T T	T T	T T	G G	A A	G G	A A	A G	C C	C C	T T	G T
ABC354	1	2	3	1	2	T T	C T	C T	G G	A G	G G	A A	A A	C T	A C	T T	G T
ABC354	2	0	0	1	1	T T	T T	T T	A G	A G	A G	A A	A G	C T	A C	T T	G G
ABC354	3	0	0	2	1	C T	C T	T T	G G	A A	G G	A A	G G	C C	A A	T T	G G
ABC355	1	2	3	1	2	T T	C C	T T	A G	A G	A G	A A	G G	C C	A A	T T	G G
ABC355	2	0	0	1	1	C T	T T	T T	A G	A A	G G	A C	A G	C T	A A	T T	G G
ABC355	3	0	0	2	1	C T	C C	C T	G G	A G	G G	A A	G G	C C	A C	C C	G T
ABC357	1	2	3	1	2	T T	C T	C T	G G	A G	G G	A C	G G	C C	C C	C T	G G
ABC357	2	0	0	1	1	C T	C T	T T	G G	A A	G G	A A	A G	T T	A A	C T	T T
ABC357	3	0	0	2	1	T T	C T	T T	A A	G G	A G	A A	G G	C C	A C	C T	G T
ABC358	1	2	3	1	2	T T	C C	T T	A A	G G	A G	A A	A G	C C	C C	C C	G T
ABC358	2	0	0	1	1	T T	C T	T T	A A	G G	A A	A A	A G	C C	A C	T T	G T
ABC358	3	0	0	2	1	T T	T T	T T	G G	A A	G G	A C	A A	C T	A C	C T	G T
ABC359	1	2	3	1	2	T T	T T	T T	G G	A A	G G	A A	A A	C T	A C	C T	G T
ABC359	2	0	0	1	1	T T	T T	T T	G G	A A	G G	A C	A A	C C	A C	C T	G T
ABC359	3	0	0	2	1	T T	C C	C T	G G	A G	G G	A A	A A	C T	A C	C T	T T
ABC360	1	2	3	1	2	T T	C T	C T	A G	G G	A G	A A	A G	C T	A C	T T	T T
ABC360	2	0	0	1	1	T T	C C	T T	G G	A A	G G	A A	A A	C C	C C	C T	T T
ABC360	3	0	0	2	1	T T	C T	T T	G G	A A	G G	A A	A G	C C	C C	T T	G G
ABC361	1	2	3	1	2	T T	C C	T T	G G	A A	G G	A A	A G	C C	C C	C T	G T
ABC361	2	0	0	1	1	T T	C T	T T	G G	A A	G G	A A	G G	C C	C C	T T	G T
ABC361	3	0	0	2	1	T T	C C	T T	A G	A G	G G	A C	A G	C C	A A	T T	G T
ABC362	1	2	3	1	2	T T	C T	T T	A G	G G	A G	A A	G G	C C	A A	C T	T T
ABC362	2	0	0	1	1	T T	C T	T T	A A	A G	A G	A C	A G	C C	A A	C T	G T
ABC362	3	0	0	2	1	C T	C C	T T	A A	A A	G G	C C	A G	C T	A A	T T	G T
ABC363	1	2	3	1	2	C C	C C	T T	A G	A A	G G	A C	A A	C T	A C	C T	G T
ABC363	2	0	0	1	1	T T	C T	T T	A A	A G	A G	A C	A G	C T	A A	C T	T T
ABC363	3	0	0	2	1
SEX, 1 male 2 female; STATUS, 2 patient 1 normal
