# Supplementary material for: Genetic Evidence for Possible Involvement of the Calcium Channel Gene CACNA1A in Autism Pathogenesis in Chinese Han Population
Source: PLoS One. 2015 Nov 13;10(11):e0142887. doi: 10.1371/journal.pone.0142887 (PMC4643966; doi:10.1371/journal.pone.0142887)
Supplement: S7 Table — (XLS) [file pone.0142887.s010.xls]

## Sheet: Sheet1
S7 Table. Genotype data of 3 SNPs in additional 314 trios of Chinese decent
FA-ID	P-ID	F-ID	M-ID	SEX	STATUS	rs2419244	rs12609735	rs7249246
ABC259	1	2	3	1	2	G G	C T	T T
ABC259	2	0	0	1	1	G G	C T	T T
ABC259	3	0	0	2	1	A G	C C	T T
ABC260	1	2	3	1	2	G G	C T	G T
ABC260	2	0	0	1	1	G G	C C	G T
ABC260	3	0	0	2	1	A G	T T	G G
ABC261	1	2	3	1	2	A G	T T	G G
ABC261	2	0	0	1	1	A A	C T	G T
ABC261	3	0	0	2	1	G G	C T	G T
ABC262	1	2	3	1	2	A A	C T	G T
ABC262	2	0	0	1	1	A A	C T	G T
ABC262	3	0	0	2	1	A A	C T	G T
ABC264	1	2	3	1	2	A A	C T	G T
ABC264	2	0	0	1	1	A G	T T	G T
ABC264	3	0	0	2	1	A G	C T	G T
ABC265	1	2	3	1	2	A G	T T	T T
ABC265	2	0	0	1	1	G G	T T	G T
ABC265	3	0	0	2	1	A A	T T	T T
ABC266	1	2	3	1	2	A G	C T	G T
ABC266	2	0	0	1	1	A G	C T	G T
ABC266	3	0	0	2	1	A G	C C	G T
ABC267	1	2	3	1	2	A A	C T	G G
ABC267	2	0	0	1	1	A A	C T	G G
ABC267	3	0	0	2	1	A A	T T	G G
ABC268	1	2	3	1	2	A G	C C	T T
ABC268	2	0	0	1	1	A A	C T	T T
ABC268	3	0	0	2	1	A G	C T	G T
ABC269	1	2	3	1	2	A G	C T	G T
ABC269	2	0	0	1	1	A A	C T	G T
ABC269	3	0	0	2	1	G G	T T	G G
ABC270	1	2	3	1	2	A G	T T	G T
ABC270	2	0	0	1	1	A A	T T	G T
ABC270	3	0	0	2	1	A G	T T	G T
ABC271	1	2	3	1	2	A A	T T	G T
ABC271	2	0	0	1	1	A G	T T	G T
ABC271	3	0	0	2	1	A G	T T	G T
ABC273	1	2	3	1	2	A G	T T	G T
ABC273	2	0	0	1	1	0 0	0 0	0 0
ABC273	3	0	0	2	1	A G	T T	G T
ABC274	1	2	3	1	2	G G	T T	T T
ABC274	2	0	0	1	1	A G	T T	G T
ABC274	3	0	0	2	1	A G	C T	T T
ABC275	1	2	3	2	2	A A	C T	G T
ABC275	2	0	0	1	1	A G	C T	T T
ABC275	3	0	0	2	1	A A	C T	G T
ABC277	1	2	3	1	2	G G	T T	T T
ABC277	2	0	0	1	1	G G	T T	G T
ABC277	3	0	0	2	1	A G	T T	G T
ABC278	1	2	3	1	2	G G	C T	G T
ABC278	2	0	0	1	1	G G	T T	G T
ABC278	3	0	0	2	1	A G	C T	G T
ABC280	1	2	3	1	2	A G	C T	T T
ABC280	2	0	0	1	1	G G	T T	T T
ABC280	3	0	0	2	1	A G	C T	G T
ABC281	1	2	3	1	2	A G	C T	T T
ABC281	2	0	0	1	1	A A	C T	T T
ABC281	3	0	0	2	1	A G	C T	G T
ABC282	1	2	3	1	2	A G	T T	G T
ABC282	2	0	0	1	1	A A	T T	G T
ABC282	3	0	0	2	1	A G	T T	T T
ABC283	1	2	3	1	2	A G	C C	T T
ABC283	2	0	0	1	1	A G	C C	T T
ABC283	3	0	0	2	1	A G	C T	G T
ABC284	1	2	3	1	2	A A	C T	G G
ABC284	2	0	0	1	1	0 0	0 0	0 0
ABC284	3	0	0	2	1	A A	T T	G T
ABC285	1	2	3	1	2	A A	C T	G T
ABC285	2	0	0	1	1	A G	C T	G G
ABC285	3	0	0	2	1	A G	C T	G T
ABC287	1	2	3	1	2	A G	T T	G G
ABC287	2	0	0	1	1	A G	T T	G G
ABC287	3	0	0	2	1	0 0	0 0	0 0
ABC288	1	2	3	1	2	G G	C T	G T
ABC288	2	0	0	1	1	0 0	0 0	0 0
ABC288	3	0	0	2	1	G G	C T	G T
ABC289	1	2	3	1	2	A G	T T	G G
ABC289	2	0	0	1	1	A G	C T	G T
ABC289	3	0	0	2	1	A A	T T	G G
ABC290	1	2	3	1	2	A G	C C	G T
ABC290	2	0	0	1	1	A G	C T	G T
ABC290	3	0	0	2	1	A G	C T	G T
ABC291	1	2	3	1	2	A A	T T	G G
ABC291	2	0	0	1	1	A G	C T	G T
ABC291	3	0	0	2	1	A A	T T	G G
ABC292	1	2	3	1	2	A G	C T	G T
ABC292	2	0	0	1	1	A G	C T	G T
ABC292	3	0	0	2	1	0 0	0 0	0 0
ABC293	1	2	3	1	2	G G	C T	G T
ABC293	2	0	0	1	1	G G	T T	G G
ABC293	3	0	0	2	1	A G	C T	G T
ABC294	1	2	3	1	2	A G	T T	G T
ABC294	2	0	0	1	1	A G	T T	T T
ABC294	3	0	0	2	1	A A	C T	G T
ABC295	1	2	3	1	2	A A	C T	G T
ABC295	2	0	0	1	1	A A	T T	G G
ABC295	3	0	0	2	1	0 0	0 0	0 0
ABC297	1	2	3	1	2	A G	C T	G T
ABC297	2	0	0	1	1	0 0	0 0	0 0
ABC297	3	0	0	2	1	A G	C T	G T
ABC298	1	2	3	1	2	A A	T T	T T
ABC298	2	0	0	1	1	A G	C T	T T
ABC298	3	0	0	2	1	A A	C T	T T
ABC364	1	2	3	1	2	G G	C T	G T
ABC364	2	0	0	1	1	A G	C C	T T
ABC364	3	0	0	2	1	G G	T T	G G
ABC366	1	2	3	1	2	A G	T T	G T
ABC366	2	0	0	1	1	A G	T T	G T
ABC366	3	0	0	2	1	A G	T T	G T
ABC367	1	2	3	1	2	A G	C T	G T
ABC367	2	0	0	1	1	G G	T T	G G
ABC367	3	0	0	2	1	A G	C T	G T
ABC368	1	2	3	1	2	A G	C T	G T
ABC368	2	0	0	1	1	A A	C T	T T
ABC368	3	0	0	2	1	G G	T T	G G
ABC369	1	2	3	1	2	G G	C T	G T
ABC369	2	0	0	1	1	G G	C T	T T
ABC369	3	0	0	2	1	G G	C T	G G
ABC370	1	2	3	1	2	A A	C C	T T
ABC370	2	0	0	1	1	A A	C T	G T
ABC370	3	0	0	2	1	A A	C C	T T
ABC371	1	2	3	1	2	A G	T T	G T
ABC371	2	0	0	1	1	A G	C T	G G
ABC371	3	0	0	2	1	G G	T T	G T
ABC373	1	2	3	1	2	G G	T T	G G
ABC373	2	0	0	1	1	A G	T T	G G
ABC373	3	0	0	2	1	A G	C T	G T
ABC374	1	2	3	1	2	G G	T T	G T
ABC374	2	0	0	1	1	G G	C T	G T
ABC374	3	0	0	2	1	G G	T T	G T
ABC375	1	2	3	1	2	A A	T T	G T
ABC375	2	0	0	1	1	A A	C T	G T
ABC375	3	0	0	2	1	A G	T T	G T
ABC376	1	2	3	1	2	0 0	0 0	0 0
ABC376	2	0	0	1	1	G G	C C	T T
ABC376	3	0	0	2	1	A G	C T	T T
ABC377	1	2	3	1	2	0 0	0 0	0 0
ABC377	2	0	0	1	1	A A	C T	G T
ABC377	3	0	0	2	1	G G	C T	G T
ABC378	1	2	3	1	2	0 0	0 0	0 0
ABC378	2	0	0	1	1	A G	C T	G T
ABC378	3	0	0	2	1	A G	T T	G T
ABC379	1	2	3	1	2	A G	C T	G T
ABC379	2	0	0	1	1	A G	C T	G T
ABC379	3	0	0	2	1	A G	C T	G T
ABC380	1	2	3	1	2	A G	C C	T T
ABC380	2	0	0	1	1	A G	C T	G T
ABC380	3	0	0	2	1	A G	C T	T T
ABC381	1	2	3	1	2	A G	C T	G T
ABC381	2	0	0	1	1	A G	T T	G G
ABC381	3	0	0	2	1	G G	C T	T T
ABC382	1	2	3	1	2	A G	T T	G G
ABC382	2	0	0	1	1	A G	C T	G T
ABC382	3	0	0	2	1	A A	C T	G T
ABC383	1	2	3	1	2	G G	C T	G T
ABC383	2	0	0	1	1	G G	T T	G T
ABC383	3	0	0	2	1	A A	C T	G T
ABC384	1	2	3	1	2	G G	C T	G T
ABC384	2	0	0	1	1	G G	C T	G T
ABC384	3	0	0	2	1	G G	T T	G T
ABC385	1	2	3	1	2	A G	T T	G T
ABC385	2	0	0	1	1	A G	T T	G T
ABC385	3	0	0	2	1	A G	C T	G G
ABC386	1	2	3	1	2	G G	T T	G T
ABC386	2	0	0	1	1	A G	T T	G T
ABC386	3	0	0	2	1	G G	C T	G G
ABC387	1	2	3	1	2	A G	C C	T T
ABC387	2	0	0	1	1	A G	C C	T T
ABC387	3	0	0	2	1	G G	C T	G T
ABC388	1	2	3	1	2	A A	T T	G T
ABC388	2	0	0	1	1	A A	C T	G T
ABC388	3	0	0	2	1	A G	T T	G T
ABC389	1	2	3	1	2	A G	C T	T T
ABC389	2	0	0	1	1	A G	C C	G T
ABC389	3	0	0	2	1	A G	T T	G T
ABC390	1	2	3	1	2	A A	C T	T T
ABC390	2	0	0	1	1	A G	C C	T T
ABC390	3	0	0	2	1	A A	T T	G T
ABC391	1	2	3	1	2	A G	T T	G T
ABC391	2	0	0	1	1	A G	T T	T T
ABC391	3	0	0	2	1	G G	C T	G T
ABC395	1	2	3	1	2	G G	C T	G G
ABC395	2	0	0	1	1	A G	T T	G G
ABC395	3	0	0	2	1	G G	C C	G T
ABC396	1	2	3	1	2	A G	C T	G G
ABC396	2	0	0	1	1	A A	C T	G G
ABC396	3	0	0	2	1	A G	C T	G T
ABC398	1	2	3	2	2	A G	T T	G T
ABC398	2	0	0	1	1	A G	T T	T T
ABC398	3	0	0	2	1	A G	T T	G G
ABC400	1	2	3	1	2	A G	T T	G G
ABC400	2	0	0	1	1	G G	T T	G G
ABC400	3	0	0	2	1	A A	T T	G G
ABC401	1	2	3	1	2	G G	C T	G T
ABC401	2	0	0	1	1	A G	C T	G T
ABC401	3	0	0	2	1	A G	T T	G T
ABC402	1	2	3	1	2	A A	C T	T T
ABC402	2	0	0	1	1	A A	C C	T T
ABC402	3	0	0	2	1	A A	T T	T T
ABC403	1	2	3	1	2	A A	T T	G T
ABC403	2	0	0	1	1	A A	T T	T T
ABC403	3	0	0	2	1	A A	C T	G T
ABC404	1	2	3	1	2	A G	C T	G G
ABC404	2	0	0	1	1	A G	T T	G T
ABC404	3	0	0	2	1	A G	C C	G G
ABC405	1	2	3	1	2	A A	T T	G G
ABC405	2	0	0	1	1	A G	C T	G T
ABC405	3	0	0	2	1	A G	T T	G G
ABC406	1	2	3	1	2	G G	T T	G T
ABC406	2	0	0	1	1	A A	T T	T T
ABC406	3	0	0	2	1	A G	C T	G G
ABC408	1	2	3	1	2	A G	C T	G T
ABC408	2	0	0	1	1	A G	T T	G G
ABC408	3	0	0	2	1	A G	C T	G T
ABC410	1	2	3	1	2	A A	C T	G T
ABC410	2	0	0	1	1	A G	C C	T T
ABC410	3	0	0	2	1	A A	C T	G G
ABC411	1	2	3	2	2	G G	T T	G T
ABC411	2	0	0	1	1	A G	C T	G G
ABC411	3	0	0	2	1	A G	C T	T T
ABC415	1	2	3	1	2	A A	C T	T T
ABC415	2	0	0	1	1	A G	C T	G T
ABC415	3	0	0	2	1	A A	T T	T T
ABC417	1	2	3	1	2	G G	C T	G T
ABC417	2	0	0	1	1	G G	C T	G T
ABC417	3	0	0	2	1	A G	C T	G T
ABC418	1	2	3	1	2	G G	C T	G G
ABC418	2	0	0	1	1	G G	C T	G G
ABC418	3	0	0	2	1	G G	T T	G G
ABC419	1	2	3	1	2	A G	C T	T T
ABC419	2	0	0	1	1	A A	T T	G T
ABC419	3	0	0	2	1	A G	C T	G T
ABC422	1	2	3	1	2	A G	T T	G T
ABC422	2	0	0	1	1	A A	T T	G T
ABC422	3	0	0	2	1	A G	T T	G G
ABC423	1	2	3	1	2	G G	C T	G T
ABC423	2	0	0	1	1	A G	T T	G G
ABC423	3	0	0	2	1	A G	C C	T T
ABC425	1	2	3	1	2	A A	T T	G T
ABC425	2	0	0	1	1	A A	T T	G G
ABC425	3	0	0	2	1	A G	T T	G T
ABC427	1	2	3	1	2	A A	C T	G T
ABC427	2	0	0	1	1	A A	T T	G T
ABC427	3	0	0	2	1	A G	C T	G T
ABC431	1	2	3	1	2	A G	C T	G T
ABC431	2	0	0	1	1	A G	C T	G T
ABC431	3	0	0	2	1	A G	T T	G T
ABC432	1	2	3	1	2	A A	C T	T T
ABC432	2	0	0	1	1	A A	C T	T T
ABC432	3	0	0	2	1	A A	C T	T T
ABC433	1	2	3	1	2	A G	C T	G G
ABC433	2	0	0	1	1	A G	T T	G G
ABC433	3	0	0	2	1	A A	C T	G G
ABC434	1	2	3	1	2	G G	T T	G T
ABC434	2	0	0	1	1	G G	T T	T T
ABC434	3	0	0	2	1	A G	T T	G G
ABC436	1	2	3	2	2	G G	T T	G G
ABC436	2	0	0	1	1	G G	T T	G G
ABC436	3	0	0	2	1	A G	T T	G G
ABC438	1	2	3	1	2	A G	T T	T T
ABC438	2	0	0	1	1	A G	T T	G T
ABC438	3	0	0	2	1	G G	T T	G T
ABC440	1	2	3	1	2	A G	C C	T T
ABC440	2	0	0	1	1	A G	C T	T T
ABC440	3	0	0	2	1	A A	C T	G T
ABC441	1	2	3	2	2	G G	C T	G T
ABC441	2	0	0	1	1	G G	C T	G T
ABC441	3	0	0	2	1	A G	C T	T T
ABC442	1	2	3	1	2	A A	T T	G T
ABC442	2	0	0	1	1	A A	C T	T T
ABC442	3	0	0	2	1	A A	C T	G T
ABC443	1	2	3	1	2	A G	C T	G T
ABC443	2	0	0	1	1	A A	C T	G T
ABC443	3	0	0	2	1	G G	C C	T T
ABC445	1	2	3	1	2	A A	C T	G T
ABC445	2	0	0	1	1	A A	C T	G T
ABC445	3	0	0	2	1	A A	C T	T T
ABC446	1	2	3	1	2	A G	T T	G T
ABC446	2	0	0	1	1	A G	C T	T T
ABC446	3	0	0	2	1	A G	C T	G T
ABC447	1	2	3	1	2	A A	C T	G G
ABC447	2	0	0	1	1	A G	T T	G G
ABC447	3	0	0	2	1	A G	C T	G T
ABC448	1	2	3	1	2	A G	C T	T T
ABC448	2	0	0	1	1	A G	C C	T T
ABC448	3	0	0	2	1	A G	T T	G G
ABC450	1	2	3	2	2	A G	C T	G T
ABC450	2	0	0	1	1	G G	C C	T T
ABC450	3	0	0	2	1	A A	T T	G G
ABC451	1	2	3	1	2	G G	T T	G T
ABC451	2	0	0	1	1	G G	T T	G T
ABC451	3	0	0	2	1	A G	T T	G G
ABC454	1	2	3	1	2	A A	C C	T T
ABC454	2	0	0	1	1	A A	C T	G T
ABC454	3	0	0	2	1	A G	C T	G T
ABC455	1	2	3	2	2	A G	T T	G T
ABC455	2	0	0	1	1	A G	T T	G T
ABC455	3	0	0	2	1	A G	T T	G G
ABC456	1	2	3	1	2	A G	C T	G T
ABC456	2	0	0	1	1	A A	C T	G T
ABC456	3	0	0	2	1	A G	C T	G T
ABC458	1	2	3	1	2	A G	C C	T T
ABC458	2	0	0	1	1	A G	C T	G T
ABC458	3	0	0	2	1	A G	C C	T T
ABC459	1	2	3	1	2	G G	C T	G T
ABC459	2	0	0	1	1	A G	C T	G T
ABC459	3	0	0	2	1	A G	C T	G T
ABC460	1	2	3	1	2	A A	T T	G T
ABC460	2	0	0	1	1	A G	C T	T T
ABC460	3	0	0	2	1	A A	T T	G T
ABC461	1	2	3	1	2	A G	C T	G T
ABC461	2	0	0	1	1	G G	C C	T T
ABC461	3	0	0	2	1	A A	C T	G T
ABC463	1	2	3	1	2	A A	C T	T T
ABC463	2	0	0	1	1	A A	C T	T T
ABC463	3	0	0	2	1	A G	T T	G T
ABC465	1	2	3	2	2	A A	T T	T T
ABC465	2	0	0	1	1	A G	T T	T T
ABC465	3	0	0	2	1	A A	C T	T T
ABC466	1	2	3	1	2	A G	T T	G T
ABC466	2	0	0	1	1	A G	T T	G G
ABC466	3	0	0	2	1	A G	T T	T T
ABC468	1	2	3	1	2	A G	C T	T T
ABC468	2	0	0	1	1	A A	T T	T T
ABC468	3	0	0	2	1	A G	C T	T T
ABC470	1	2	3	1	2	A G	C C	T T
ABC470	2	0	0	1	1	A G	C T	T T
ABC470	3	0	0	2	1	A G	C C	T T
ABC471	1	2	3	1	2	A A	T T	T T
ABC471	2	0	0	1	1	A A	C T	T T
ABC471	3	0	0	2	1	A A	C T	T T
ABC473	1	2	3	1	2	A G	T T	G T
ABC473	2	0	0	1	1	A G	C T	G G
ABC473	3	0	0	2	1	A G	T T	G T
ABC474	1	2	3	1	2	A G	T T	T T
ABC474	2	0	0	1	1	A G	C T	T T
ABC474	3	0	0	2	1	A A	C T	T T
ABC475	1	2	3	1	2	A G	C T	G T
ABC475	2	0	0	1	1	A G	C C	T T
ABC475	3	0	0	2	1	A G	C T	G T
ABC476	1	2	3	1	2	A G	T T	G G
ABC476	2	0	0	1	1	A A	T T	G T
ABC476	3	0	0	2	1	A G	T T	G G
ABC477	1	2	3	1	2	A A	T T	G G
ABC477	2	0	0	1	1	A A	T T	G G
ABC477	3	0	0	2	1	A G	T T	G G
ABC478	1	2	3	1	2	A A	T T	G T
ABC478	2	0	0	1	1	A G	T T	G T
ABC478	3	0	0	2	1	A A	T T	G G
ABC479	1	2	3	1	2	A A	T T	G T
ABC479	2	0	0	1	1	A G	T T	G T
ABC479	3	0	0	2	1	A A	T T	G T
ABC480	1	2	3	1	2	A A	T T	G G
ABC480	2	0	0	1	1	A A	C T	G T
ABC480	3	0	0	2	1	A G	T T	G G
ABC482	1	2	3	1	2	A G	C T	T T
ABC482	2	0	0	1	1	G G	T T	G T
ABC482	3	0	0	2	1	A A	C T	G T
ABC486	1	2	3	1	2	A G	C T	G T
ABC486	2	0	0	1	1	A A	C T	G T
ABC486	3	0	0	2	1	A G	C T	T T
ABC487	1	2	3	1	2	G G	T T	G T
ABC487	2	0	0	1	1	G G	T T	G T
ABC487	3	0	0	2	1	G G	T T	G T
ABC488	1	2	3	1	2	A A	T T	G T
ABC488	2	0	0	1	1	A G	C T	T T
ABC488	3	0	0	2	1	A A	C T	G T
ABC489	1	2	3	1	2	A G	C T	G T
ABC489	2	0	0	1	1	A G	C C	T T
ABC489	3	0	0	2	1	A G	T T	G T
ABC490	1	2	3	1	2	A A	C T	G T
ABC490	2	0	0	1	1	A A	C T	G T
ABC490	3	0	0	2	1	A A	C T	G T
ABC492	1	2	3	1	2	G G	C C	G T
ABC492	2	0	0	1	1	A G	C C	G T
ABC492	3	0	0	2	1	A G	C T	G T
ABC493	1	2	3	1	2	A A	C T	G T
ABC493	2	0	0	1	1	A A	T T	G G
ABC493	3	0	0	2	1	A A	C C	T T
ABC494	1	2	3	1	2	A G	C T	G T
ABC494	2	0	0	1	1	A G	C T	G T
ABC494	3	0	0	2	1	A A	T T	G G
ABC495	1	2	3	1	2	G G	C T	T T
ABC495	2	0	0	1	1	G G	C C	T T
ABC495	3	0	0	2	1	A G	T T	G T
ABC498	1	2	3	1	2	A G	T T	G G
ABC498	2	0	0	1	1	G G	T T	G G
ABC498	3	0	0	2	1	A G	T T	G G
ABC499	1	2	3	1	2	A A	C T	G T
ABC499	2	0	0	1	1	A A	T T	G G
ABC499	3	0	0	2	1	A A	C C	T T
ABC500	1	2	3	1	2	A A	C C	G T
ABC500	2	0	0	1	1	A G	C T	G T
ABC500	3	0	0	2	1	A G	C T	G G
ABC501	1	2	3	1	2	A A	T T	G G
ABC501	2	0	0	1	1	A A	T T	G G
ABC501	3	0	0	2	1	A G	C T	G T
ABC503	1	2	3	1	2	A A	T T	G T
ABC503	2	0	0	1	1	A G	C T	G G
ABC503	3	0	0	2	1	A A	T T	T T
ABC504	1	2	3	1	2	G G	C T	G T
ABC504	2	0	0	1	1	A G	C T	G T
ABC504	3	0	0	2	1	G G	T T	G T
ABC506	1	2	3	1	2	A A	T T	G T
ABC506	2	0	0	1	1	A A	T T	G T
ABC506	3	0	0	2	1	A A	T T	G T
ABC507	1	2	3	1	2	A G	C T	G T
ABC507	2	0	0	1	1	A A	C T	G T
ABC507	3	0	0	2	1	G G	C T	G T
ABC508	1	2	3	1	2	G G	C T	G T
ABC508	2	0	0	1	1	G G	T T	G T
ABC508	3	0	0	2	1	G G	C T	G T
ABC509	1	2	3	1	2	A G	C T	G T
ABC509	2	0	0	1	1	G G	T T	G G
ABC509	3	0	0	2	1	A A	C C	T T
ABC512	1	2	3	1	2	A A	C T	T T
ABC512	2	0	0	1	1	A G	C C	T T
ABC512	3	0	0	2	1	A G	T T	G T
ABC513	1	2	3	1	2	A A	C T	T T
ABC513	2	0	0	1	1	0 0	0 0	0 0
ABC513	3	0	0	2	1	0 0	0 0	0 0
ABC514	1	2	3	1	2	A G	T T	G T
ABC514	2	0	0	1	1	A G	C T	G T
ABC514	3	0	0	2	1	A G	T T	T T
ABC515	1	2	3	1	2	A G	T T	G G
ABC515	2	0	0	1	1	A A	T T	G T
ABC515	3	0	0	2	1	G G	C T	G T
ABC516	1	2	3	1	2	A G	C T	G T
ABC516	2	0	0	1	1	G G	T T	G G
ABC516	3	0	0	2	1	A A	C C	T T
ABC519	1	2	3	1	2	A A	T T	G G
ABC519	2	0	0	1	1	A A	T T	G G
ABC519	3	0	0	2	1	A G	C T	G T
ABC520	1	2	3	1	2	A A	C T	G G
ABC520	2	0	0	1	1	A G	C T	G G
ABC520	3	0	0	2	1	A G	C T	G T
ABC521	1	2	3	2	2	G G	C T	T T
ABC521	2	0	0	1	1	G G	C C	T T
ABC521	3	0	0	2	1	0 0	0 0	0 0
ABC524	1	2	3	1	2	G G	T T	G G
ABC524	2	0	0	1	1	A G	T T	G T
ABC524	3	0	0	2	1	A G	T T	G G
ABC525	1	2	3	1	2	A G	C T	G T
ABC525	2	0	0	1	1	A G	T T	G T
ABC525	3	0	0	2	1	G G	C C	T T
ABC526	1	2	3	1	2	G G	T T	G T
ABC526	2	0	0	1	1	A G	T T	G T
ABC526	3	0	0	2	1	A G	C T	G T
ABC527	1	2	3	1	2	A G	T T	G T
ABC527	2	0	0	1	1	A G	T T	G T
ABC527	3	0	0	2	1	G G	T T	T T
ABC528	1	2	3	1	2	A G	C T	G T
ABC528	2	0	0	1	1	A G	C T	G T
ABC528	3	0	0	2	1	A G	C T	G T
ABC529	1	2	3	1	2	A G	C T	T T
ABC529	2	0	0	1	1	G G	T T	G T
ABC529	3	0	0	2	1	A A	C T	G T
ABC530	1	2	3	1	2	A G	T T	G G
ABC530	2	0	0	1	1	A G	C T	G T
ABC530	3	0	0	2	1	G G	T T	G G
ABC531	1	2	3	1	2	G G	T T	G G
ABC531	2	0	0	1	1	G G	T T	G G
ABC531	3	0	0	2	1	0 0	0 0	0 0
ABC533	1	2	3	1	2	A G	T T	G T
ABC533	2	0	0	1	1	0 0	0 0	0 0
ABC533	3	0	0	2	1	0 0	0 0	0 0
ABC535	1	2	3	1	2	A G	T T	G G
ABC535	2	0	0	1	1	A A	T T	G G
ABC535	3	0	0	2	1	G G	T T	G T
ABC536	1	2	3	1	2	A G	C T	G G
ABC536	2	0	0	1	1	A G	C T	G T
ABC536	3	0	0	2	1	A A	C T	G T
ABC537	1	2	3	1	2	A G	T T	G G
ABC537	2	0	0	1	1	A G	C T	G G
ABC537	3	0	0	2	1	A G	T T	G G
ABC538	1	2	3	2	2	A A	C T	G T
ABC538	2	0	0	1	1	A G	C C	T T
ABC538	3	0	0	2	1	A G	C T	G T
ABC539	1	2	3	1	2	A G	C C	T T
ABC539	2	0	0	1	1	A A	C T	G T
ABC539	3	0	0	2	1	A G	C T	G T
ABC540	1	2	3	1	2	A G	C T	G T
ABC540	2	0	0	1	1	A G	C T	G T
ABC540	3	0	0	2	1	A A	C T	G T
ABC541	1	2	3	1	2	G G	T T	G T
ABC541	2	0	0	1	1	G G	T T	G T
ABC541	3	0	0	2	1	A G	T T	G G
ABC546	1	2	3	1	2	A A	C T	T T
ABC546	2	0	0	1	1	A G	C T	T T
ABC546	3	0	0	2	1	A G	T T	G T
ABC548	1	2	3	1	2	A G	T T	T T
ABC548	2	0	0	1	1	A G	C T	T T
ABC548	3	0	0	2	1	A G	C T	G T
ABC549	1	2	3	1	2	A G	C T	T T
ABC549	2	0	0	1	1	G G	C C	T T
ABC549	3	0	0	2	1	A G	T T	G T
ABC550	1	2	3	1	2	A G	C T	T T
ABC550	2	0	0	1	1	A G	T T	G T
ABC550	3	0	0	2	1	A G	C T	T T
ABC551	1	2	3	1	2	A G	C C	T T
ABC551	2	0	0	1	1	G G	C C	T T
ABC551	3	0	0	2	1	A A	C T	G T
ABC552	1	2	3	1	2	A G	T T	G T
ABC552	2	0	0	1	1	A G	C T	T T
ABC552	3	0	0	2	1	G G	T T	G G
ABC553	1	2	3	1	2	A G	T T	G T
ABC553	2	0	0	1	1	A A	T T	G G
ABC553	3	0	0	2	1	A G	T T	G T
ABC554	1	2	3	1	2	A A	C T	G T
ABC554	2	0	0	1	1	A G	C C	G G
ABC554	3	0	0	2	1	A A	T T	G T
ABC555	1	2	3	1	2	A A	C T	G T
ABC555	2	0	0	1	1	A G	C C	T T
ABC555	3	0	0	2	1	A G	T T	G G
ABC556	1	2	3	1	2	A A	C T	T T
ABC556	2	0	0	1	1	0 0	0 0	0 0
ABC556	3	0	0	2	1	A A	C T	G T
ABC557	1	2	3	1	2	A G	T T	G T
ABC557	2	0	0	1	1	A A	T T	G T
ABC557	3	0	0	2	1	G G	T T	G G
ABC558	1	2	3	1	2	A A	C T	G T
ABC558	2	0	0	1	1	A A	C T	G T
ABC558	3	0	0	2	1	A G	C T	G T
ABC560	1	2	3	1	2	G G	T T	G T
ABC560	2	0	0	1	1	A G	T T	G G
ABC560	3	0	0	2	1	A G	C T	T T
ABC561	1	2	3	1	2	A G	C T	T T
ABC561	2	0	0	1	1	G G	C T	G T
ABC561	3	0	0	2	1	A A	T T	G T
ABC562	1	2	3	1	2	A G	C C	T T
ABC562	2	0	0	1	1	G G	C T	G T
ABC562	3	0	0	2	1	A G	C T	T T
ABC563	1	2	3	1	2	A G	C T	G T
ABC563	2	0	0	1	1	A G	C C	G T
ABC563	3	0	0	2	1	A G	T T	G T
ABC564	1	2	3	1	2	A A	T T	G T
ABC564	2	0	0	1	1	A A	T T	T T
ABC564	3	0	0	2	1	A A	T T	G G
ABC565	1	2	3	1	2	A A	T T	G G
ABC565	2	0	0	1	1	A G	C T	G T
ABC565	3	0	0	2	1	A A	T T	G G
ABC567	1	2	3	1	2	G G	C C	T T
ABC567	2	0	0	1	1	A G	C C	T T
ABC567	3	0	0	2	1	A G	C T	G T
ABC568	1	2	3	1	2	A G	C T	G T
ABC568	2	0	0	1	1	G G	T T	G T
ABC568	3	0	0	2	1	A A	C T	G T
ABC570	1	2	3	2	2	A G	C C	T T
ABC570	2	0	0	1	1	A A	C T	T T
ABC570	3	0	0	2	1	G G	C T	G T
ABC571	1	2	3	1	2	A G	T T	G G
ABC571	2	0	0	1	1	A G	T T	G G
ABC571	3	0	0	2	1	A G	T T	G G
ABC572	1	2	3	1	2	A A	T T	G G
ABC572	2	0	0	1	1	A G	C T	G T
ABC572	3	0	0	2	1	A G	C T	G T
ABC393	1	2	3	1	2	A A	C T	T T
ABC393	2	0	0	1	1	0 0	0 0	0 0
ABC393	3	0	0	2	1	A A	C T	G T
ABC452	1	2	3	1	2	0 0	0 0	0 0
ABC452	2	0	0	1	1	A G	C T	G T
ABC452	3	0	0	2	1	0 0	0 0	0 0
ABC543	1	2	3	1	2	G G	T T	G G
ABC543	2	0	0	1	1	G G	T T	G G
ABC543	3	0	0	2	1	G G	T T	G G
ABC610	1	2	3	1	2	A G	C T	T T
ABC610	2	0	0	1	1	A G	T T	G T
ABC610	3	0	0	2	1	A A	C T	T T
ABC611	1	2	3	1	2	A G	T T	G T
ABC611	2	0	0	1	1	A G	C T	G T
ABC611	3	0	0	2	1	A G	C T	G T
ABC613	1	2	3	1	2	A A	C C	T T
ABC613	2	0	0	1	1	A A	C T	T T
ABC613	3	0	0	2	1	A A	C T	T T
ABC614	1	2	3	1	2	A A	C T	G T
ABC614	2	0	0	1	1	A A	C T	G T
ABC614	3	0	0	2	1	A G	C T	G T
ABC615	1	2	3	1	2	G G	C C	T T
ABC615	2	0	0	1	1	A G	C T	G T
ABC615	3	0	0	2	1	G G	C C	G T
ABC616	1	2	3	1	2	A G	C C	T T
ABC616	2	0	0	1	1	A A	C C	T T
ABC616	3	0	0	2	1	G G	C T	T T
ABC618	1	2	3	1	2	A A	C T	G T
ABC618	2	0	0	1	1	A A	C T	G G
ABC618	3	0	0	2	1	A G	C T	G T
ABC619	1	2	3	1	2	A G	T T	G G
ABC619	2	0	0	1	1	G G	T T	G G
ABC619	3	0	0	2	1	A A	C T	G T
ABC620	1	2	3	1	2	G G	T T	G G
ABC620	2	0	0	1	1	G G	T T	G G
ABC620	3	0	0	2	1	G G	T T	G G
ABC621	1	2	3	1	2	A A	C T	G T
ABC621	2	0	0	1	1	A G	C T	G T
ABC621	3	0	0	2	1	A G	C T	T T
ABC622	1	2	3	1	2	A A	T T	G T
ABC622	2	0	0	1	1	A A	T T	G T
ABC622	3	0	0	2	1	A G	T T	G G
ABC624	1	2	3	1	2	A G	T T	G G
ABC624	2	0	0	1	1	A G	T T	G T
ABC624	3	0	0	2	1	A A	T T	G T
ABC625	1	2	3	2	2	A A	T T	G T
ABC625	2	0	0	1	1	A A	T T	G T
ABC625	3	0	0	2	1	A A	T T	G T
ABC626	1	2	3	1	2	G G	T T	G T
ABC626	2	0	0	1	1	G G	C T	G T
ABC626	3	0	0	2	1	G G	T T	G G
ABC627	1	2	3	1	2	A G	T T	G T
ABC627	2	0	0	1	1	G G	C T	G T
ABC627	3	0	0	2	1	A G	C T	T T
ABC628	1	2	3	1	2	A G	C T	G T
ABC628	2	0	0	1	1	A A	T T	G G
ABC628	3	0	0	2	1	G G	C C	T T
ABC629	1	2	3	1	2	A G	C T	G G
ABC629	2	0	0	1	1	G G	C T	G T
ABC629	3	0	0	2	1	A G	T T	G G
ABC630	1	2	3	1	2	G G	C T	G T
ABC630	2	0	0	1	1	A G	C C	T T
ABC630	3	0	0	2	1	A G	C T	G T
ABC631	1	2	3	1	2	A G	C T	G T
ABC631	2	0	0	1	1	A G	C T	G T
ABC631	3	0	0	2	1	A A	T T	G T
ABC632	1	2	3	1	2	G G	C T	G T
ABC632	2	0	0	1	1	G G	C T	G T
ABC632	3	0	0	2	1	G G	C T	G T
ABC633	1	2	3	2	2	A G	T T	G T
ABC633	2	0	0	1	1	A G	T T	G G
ABC633	3	0	0	2	1	A G	T T	T T
ABC634	1	2	3	1	2	A G	C T	G T
ABC634	2	0	0	1	1	A G	T T	T T
ABC634	3	0	0	2	1	G G	C C	G G
ABC636	1	2	3	1	2	A G	C T	G T
ABC636	2	0	0	1	1	A G	C T	G T
ABC636	3	0	0	2	1	A A	T T	G G
ABC637	1	2	3	1	2	A A	T T	G G
ABC637	2	0	0	1	1	A A	T T	G G
ABC637	3	0	0	2	1	A G	T T	G G
ABC638	1	2	3	1	2	A A	C T	G T
ABC638	2	0	0	1	1	A A	C C	T T
ABC638	3	0	0	2	1	A G	T T	G G
ABC639	1	2	3	1	2	A G	T T	T T
ABC639	2	0	0	1	1	G G	T T	G T
ABC639	3	0	0	2	1	A G	T T	T T
ABC640	1	2	3	1	2	A G	T T	G T
ABC640	2	0	0	1	1	A G	T T	G T
ABC640	3	0	0	2	1	A G	C T	G G
ABC641	1	2	3	2	2	A A	C T	G T
ABC641	2	0	0	1	1	A A	C T	T T
ABC641	3	0	0	2	1	A G	C T	G T
ABC642	1	2	3	1	2	A G	T T	G T
ABC642	2	0	0	1	1	A A	T T	G T
ABC642	3	0	0	2	1	A G	T T	G T
ABC643	1	2	3	1	2	A A	T T	G T
ABC643	2	0	0	1	1	A G	T T	T T
ABC643	3	0	0	2	1	A A	T T	G T
ABC644	1	2	3	1	2	A A	C T	T T
ABC644	2	0	0	1	1	A G	C T	G T
ABC644	3	0	0	2	1	A G	T T	G G
ABC645	1	2	3	1	2	A A	T T	G G
ABC645	2	0	0	1	1	A A	C T	G T
ABC645	3	0	0	2	1	A A	T T	G T
ABC648	1	2	3	1	2	G G	T T	G T
ABC648	2	0	0	1	1	G G	T T	G T
ABC648	3	0	0	2	1	A G	T T	G G
ABC649	1	2	3	1	2	G G	C C	T T
ABC649	2	0	0	1	1	G G	C C	T T
ABC649	3	0	0	2	1	G G	C T	G T
ABC650	1	2	3	1	2	A A	T T	G T
ABC650	2	0	0	1	1	A G	T T	G G
ABC650	3	0	0	2	1	A A	C T	T T
ABC651	1	2	3	1	2	A G	C T	G T
ABC651	2	0	0	1	1	G G	C T	G T
ABC651	3	0	0	2	1	A G	T T	G G
ABC652	1	2	3	1	2	A A	T T	G G
ABC652	2	0	0	1	1	A A	T T	G G
ABC652	3	0	0	2	1	A A	C T	G G
ABC653	1	2	3	1	2	A G	C T	G T
ABC653	2	0	0	1	1	A G	C C	T T
ABC653	3	0	0	2	1	A A	T T	G G
ABC654	1	2	3	1	2	A G	T T	G T
ABC654	2	0	0	1	1	A A	T T	G G
ABC654	3	0	0	2	1	A G	T T	G T
ABC655	1	2	3	1	2	A A	T T	G T
ABC655	2	0	0	1	1	A A	T T	G T
ABC655	3	0	0	2	1	A G	T T	G G
ABC659	1	2	3	1	2	G G	T T	G T
ABC659	2	0	0	1	1	G G	T T	G T
ABC659	3	0	0	2	1	A G	T T	G G
ABC660	1	2	3	2	2	A G	T T	G G
ABC660	2	0	0	1	1	A G	T T	G T
ABC660	3	0	0	2	1	A A	T T	G G
ABC661	1	2	3	1	2	A G	C T	G T
ABC661	2	0	0	1	1	A G	C T	T T
ABC661	3	0	0	2	1	A G	C T	G T
ABC662	1	2	3	1	2	0 0	0 0	0 0
ABC662	2	0	0	1	1	A G	T T	G T
ABC662	3	0	0	2	1	A A	T T	G G
ABC663	1	2	3	1	2	G G	C T	T T
ABC663	2	0	0	1	1	A G	T T	G T
ABC663	3	0	0	2	1	A G	C C	T T
ABC664	1	2	3	2	2	A A	C T	G T
ABC664	2	0	0	1	1	A G	T T	G G
ABC664	3	0	0	2	1	A A	C T	G T
ABC665	1	2	3	2	2	A G	C T	G T
ABC665	2	0	0	1	1	G G	C T	T T
ABC665	3	0	0	2	1	A A	T T	G T
ABC666	1	2	3	1	2	A G	C T	G T
ABC666	2	0	0	1	1	A A	T T	G T
ABC666	3	0	0	2	1	A G	C C	T T
ABC669	1	2	3	1	2	A G	C C	T T
ABC669	2	0	0	1	1	A A	C T	G T
ABC669	3	0	0	2	1	G G	C T	T T
ABC672	1	2	3	1	2	0 0	0 0	0 0
ABC672	2	0	0	1	1	A G	T T	G T
ABC672	3	0	0	2	1	A G	T T	G G
ABC678	1	2	3	1	2	A A	C T	T T
ABC678	2	0	0	1	1	A G	C T	T T
ABC678	3	0	0	2	1	A A	C T	G T
ABC681	1	2	3	1	2	A G	T T	G G
ABC681	2	0	0	1	1	G G	T T	G G
ABC681	3	0	0	2	1	A G	T T	G G
ABC682	1	2	3	1	2	G G	C T	G T
ABC682	2	0	0	1	1	A G	T T	G T
ABC682	3	0	0	2	1	G G	C C	G T
ABC683	1	2	3	1	2	A G	T T	G G
ABC683	2	0	0	1	1	A A	C T	G T
ABC683	3	0	0	2	1	G G	T T	G G
ABC684	1	2	3	1	2	A G	C T	G T
ABC684	2	0	0	1	1	A A	T T	G T
ABC684	3	0	0	2	1	A G	C T	T T
ABC685	1	2	3	1	2	A A	T T	G G
ABC685	2	0	0	1	1	A A	T T	G T
ABC685	3	0	0	2	1	A A	T T	G G
ABC686	1	2	3	1	2	G G	C T	T T
ABC686	2	0	0	1	1	G G	T T	G T
ABC686	3	0	0	2	1	G G	C T	G T
ABC688	1	2	3	1	2	A G	C T	G T
ABC688	2	0	0	1	1	A A	T T	G G
ABC688	3	0	0	2	1	G G	C T	G T
ABC689	1	2	3	1	2	A G	C T	T T
ABC689	2	0	0	1	1	A G	C T	G T
ABC689	3	0	0	2	1	A A	0 0	T T
ABC690	1	2	3	1	2	0 0	0 0	0 0
ABC690	2	0	0	1	1	G G	T T	G T
ABC690	3	0	0	2	1	A A	T T	G G
ABC691	1	2	3	1	2	A A	C T	G T
ABC691	2	0	0	1	1	A A	T T	G G
ABC691	3	0	0	2	1	A G	C T	T T
ABC692	1	2	3	1	2	A G	T T	G T
ABC692	2	0	0	1	1	G G	T T	G T
ABC692	3	0	0	2	1	A G	C T	G T
ABC693	1	2	3	2	2	A G	C T	G T
ABC693	2	0	0	1	1	A A	C T	G G
ABC693	3	0	0	2	1	A G	C T	T T
ABC694	1	2	3	2	2	A G	T T	G G
ABC694	2	0	0	1	1	A G	T T	G G
ABC694	3	0	0	2	1	A A	T T	G T
ABC695	1	2	3	1	2	A A	C T	G T
ABC695	2	0	0	1	1	A A	C T	G T
ABC695	3	0	0	2	1	A A	T T	G T
ABC697	1	2	3	1	2	A G	C T	T T
ABC697	2	0	0	1	1	A G	C T	G T
ABC697	3	0	0	2	1	A A	C T	T T
ABC698	1	2	3	2	2	A A	C T	T T
ABC698	2	0	0	1	1	A A	C C	T T
ABC698	3	0	0	2	1	A G	C T	G T
ABC699	1	2	3	2	2	A A	C T	G T
ABC699	2	0	0	1	1	A A	C T	G T
ABC699	3	0	0	2	1	A G	C T	G T
ABC700	1	2	3	1	2	A A	C C	G T
ABC700	2	0	0	1	1	A A	C T	G T
ABC700	3	0	0	2	1	A A	C T	G T
ABC701	1	2	3	2	2	A A	T T	G G
ABC701	2	0	0	1	1	A A	T T	G G
ABC701	3	0	0	2	1	A A	T T	G G
ABC702	1	2	3	1	2	A G	T T	G G
ABC702	2	0	0	1	1	G G	C T	G T
ABC702	3	0	0	2	1	A A	T T	G T
ABC703	1	2	3	1	2	A G	T T	G G
ABC703	2	0	0	1	1	A G	C C	G T
ABC703	3	0	0	2	1	A G	T T	G T
ABC704	1	2	3	1	2	G G	C T	G G
ABC704	2	0	0	1	1	A G	C T	G T
ABC704	3	0	0	2	1	A G	T T	G G
ABC705	1	2	3	1	2	A A	T T	G G
ABC705	2	0	0	1	1	A A	T T	G G
ABC705	3	0	0	2	1	A A	C T	G T
ABC706	1	2	3	1	2	G G	T T	G G
ABC706	2	0	0	1	1	A G	T T	G G
ABC706	3	0	0	2	1	A G	C T	G T
ABC708	1	2	3	1	2	A G	T T	T T
ABC708	2	0	0	1	1	A G	C T	G G
ABC708	3	0	0	2	1	A A	C C	G T
ABC711	1	2	3	1	2	G G	C T	G T
ABC711	2	0	0	1	1	A G	T T	G G
ABC711	3	0	0	2	1	G G	C T	G T
ABC713	1	2	3	1	2	A A	C T	G T
ABC713	2	0	0	1	1	A G	C T	T T
ABC713	3	0	0	2	1	A A	C T	G T
ABC714	1	2	3	1	2	A G	T T	G T
ABC714	2	0	0	1	1	A G	T T	G T
ABC714	3	0	0	2	1	A A	C T	T T
ABC715	1	2	3	1	2	A A	T T	G G
ABC715	2	0	0	1	1	A A	T T	G G
ABC715	3	0	0	2	1	A G	T T	G G
ABC717	1	2	3	1	2	G G	C C	G T
ABC717	2	0	0	1	1	G G	C C	G T
ABC717	3	0	0	2	1	A G	C T	G T
ABC719	1	2	3	1	2	A G	C T	G G
ABC719	2	0	0	1	1	A A	C T	G T
ABC719	3	0	0	2	1	A G	C C	G T
ABC720	1	2	3	1	2	A A	C T	T T
ABC720	2	0	0	1	1	G G	C T	T T
ABC720	3	0	0	2	1	A A	C T	G T
ABC721	1	2	3	1	2	A A	T T	G T
ABC721	2	0	0	1	1	A G	C C	T T
ABC721	3	0	0	2	1	A G	C T	G T
ABC722	1	2	3	1	2	A G	C T	G T
ABC722	2	0	0	1	1	G G	C T	G T
ABC722	3	0	0	2	1	A G	T T	G T
ABC724	1	2	3	1	2	A A	C T	G T
ABC724	2	0	0	1	1	A A	C T	G T
ABC724	3	0	0	2	1	A G	T T	G G
ABC725	1	2	3	1	2	A G	T T	G G
ABC725	2	0	0	1	1	A A	C T	G T
ABC725	3	0	0	2	1	G G	T T	G G
ABC726	1	2	3	1	2	G G	T T	G T
ABC726	2	0	0	1	1	A G	T T	G G
ABC726	3	0	0	2	1	A G	T T	G T
ABC728	1	2	3	1	2	A A	C C	T T
ABC728	2	0	0	1	1	A A	C C	T T
ABC728	3	0	0	2	1	A A	C C	G T
ABC729	1	2	3	1	2	A A	C T	G T
ABC729	2	0	0	1	1	A A	C T	G G
ABC729	3	0	0	2	1	A G	T T	G T
ABC731	1	2	3	1	2	A A	C C	T T
ABC731	2	0	0	1	1	A G	C C	T T
ABC731	3	0	0	2	1	A G	C T	G T
ABC732	1	2	3	1	2	A G	C T	G T
ABC732	2	0	0	1	1	A G	C T	T T
ABC732	3	0	0	2	1	A A	T T	G G
ABC733	1	2	3	1	2	G G	C C	T T
ABC733	2	0	0	1	1	A G	C C	T T
ABC733	3	0	0	2	1	A G	C C	T T
ABC734	1	2	3	1	2	A G	0 0	T T
ABC734	2	0	0	1	1	G G	C T	T T
ABC734	3	0	0	2	1	A A	C T	G T
ABC736	1	2	3	2	2	A G	C T	G T
ABC736	2	0	0	1	1	A G	C T	T T
ABC736	3	0	0	2	1	A A	C T	G T
ABC737	1	2	3	1	2	A G	C T	G G
ABC737	2	0	0	1	1	A A	C T	G G
ABC737	3	0	0	2	1	A G	C T	G T
ABC738	1	2	3	1	2	A A	C T	G T
ABC738	2	0	0	1	1	A A	C T	T T
ABC738	3	0	0	2	1	A G	C C	G T
ABC739	1	2	3	1	2	A A	C C	T T
ABC739	2	0	0	1	1	A A	C C	T T
ABC739	3	0	0	2	1	A A	C C	T T
ABC740	1	2	3	1	2	A G	C T	G T
ABC740	2	0	0	1	1	A G	C T	G T
ABC740	3	0	0	2	1	A A	T T	G G
ABC741	1	2	3	1	2	G G	T T	G T
ABC741	2	0	0	1	1	A G	T T	G T
ABC741	3	0	0	2	1	A A	T T	G T
ABC742	1	2	3	1	2	G G	C T	G T
ABC742	2	0	0	1	1	G G	C T	G T
ABC742	3	0	0	2	1	0 0	0 0	0 0
ABC743	1	2	3	1	2	A G	T T	T T
ABC743	2	0	0	1	1	A A	T T	G T
ABC743	3	0	0	2	1	A G	T T	G T
ABC744	1	2	3	1	2	A G	C T	G G
ABC744	2	0	0	1	1	A G	C T	G T
ABC744	3	0	0	2	1	A A	T T	G G
ABC747	1	2	3	1	2	A A	T T	G G
ABC747	2	0	0	1	1	A A	C T	G T
ABC747	3	0	0	2	1	A A	T T	G G
ABC748	1	2	3	1	2	G G	T T	G G
ABC748	2	0	0	1	1	G G	T T	G G
ABC748	3	0	0	2	1	A G	T T	G T
ABC749	1	2	3	1	2	A G	C T	G G
ABC749	2	0	0	1	1	A G	T T	G G
ABC749	3	0	0	2	1	A G	C T	G G
ABC750	1	2	3	2	2	G G	T T	G G
ABC750	2	0	0	1	1	G G	C T	G T
ABC750	3	0	0	2	1	A G	T T	G G
ABC751	1	2	3	1	2	A A	T T	G T
ABC751	2	0	0	1	1	A G	T T	T T
ABC751	3	0	0	2	1	A G	C C	G T
ABC752	1	2	3	1	2	A G	C C	T T
ABC752	2	0	0	1	1	A G	C C	T T
ABC752	3	0	0	2	1	0 0	0 0	0 0
ABC753	1	2	3	1	2	A G	C T	T T
ABC753	2	0	0	1	1	A G	C T	T T
ABC753	3	0	0	2	1	G G	T T	T T
ABC754	1	2	3	1	2	0 0	0 0	0 0
ABC754	2	0	0	1	1	A G	T T	G T
ABC754	3	0	0	2	1	A G	C T	G T
ABC757	1	2	3	1	2	G G	C T	G T
ABC757	2	0	0	1	1	A G	T T	G G
ABC757	3	0	0	2	1	G G	C T	T T
ABC759	1	2	3	2	2	A A	T T	G G
ABC759	2	0	0	1	1	A A	T T	G G
ABC759	3	0	0	2	1	A A	T T	G T
ABC760	1	2	3	1	2	G G	C T	G T
ABC760	2	0	0	1	1	G G	T T	G T
ABC760	3	0	0	2	1	A G	C T	T T
ABC761	1	2	3	1	2	G G	T T	G G
ABC761	2	0	0	1	1	A G	T T	G G
ABC761	3	0	0	2	1	G G	T T	G G
ABC762	1	2	3	2	2	A A	C T	G G
ABC762	2	0	0	1	1	A G	C C	G T
ABC762	3	0	0	2	1	A G	T T	G G
ABC763	1	2	3	1	2	A G	C C	T T
ABC763	2	0	0	1	1	G G	C T	G T
ABC763	3	0	0	2	1	A G	C T	G T
ABC764	1	2	3	2	2	A G	T T	G G
ABC764	2	0	0	1	1	A G	T T	G G
ABC764	3	0	0	2	1	A G	C T	G T
ABC765	1	2	3	1	2	A A	C T	G T
ABC765	2	0	0	1	1	A A	T T	G G
ABC765	3	0	0	2	1	A A	C C	G T
ABC766	1	2	3	1	2	A A	T T	G G
ABC766	2	0	0	1	1	A A	T T	G G
ABC766	3	0	0	2	1	A A	T T	G G
ABC767	1	2	3	1	2	A G	T T	G G
ABC767	2	0	0	1	1	A A	C T	G T
ABC767	3	0	0	2	1	A G	T T	G G
ABC768	1	2	3	1	2	A G	T T	T T
ABC768	2	0	0	1	1	G G	T T	T T
ABC768	3	0	0	2	1	A G	T T	G T
ABC769	1	2	3	1	2	A G	T T	G T
ABC769	2	0	0	1	1	A A	T T	G T
ABC769	3	0	0	2	1	A G	C T	G T
ABC770	1	2	3	1	2	A G	C T	G T
ABC770	2	0	0	1	1	A G	T T	G G
ABC770	3	0	0	2	1	A A	C C	T T
ABC771	1	2	3	1	2	A G	T T	G G
ABC771	2	0	0	1	1	A G	T T	G T
ABC771	3	0	0	2	1	A G	T T	G G
ABC773	1	2	3	1	2	0 0	0 0	0 0
ABC773	2	0	0	1	1	A A	T T	G G
ABC773	3	0	0	2	1	A G	C T	G T
SEX, 1 male 2 female; STATUS, 2 patient 1 normal
