# Supplementary material for: Genetic Evidence for Possible Involvement of the Calcium Channel Gene CACNA1A in Autism Pathogenesis in Chinese Han Population
Source: PLoS One. 2015 Nov 13;10(11):e0142887. doi: 10.1371/journal.pone.0142887 (PMC4643966; doi:10.1371/journal.pone.0142887)
Supplement: S8 Table — (XLS) [file pone.0142887.s011.xls]

## Sheet: Sheet1
S8 Table. Functional annotation for rs7249246
Query: SNP rs7249246 and variants with r2 >=0.8
Chr	pos (hg19)	pos (hg38)	LD	LD	variant	Ref	Alt	AFR	AMR	ASN	EUR	SiPhy	Promoter	Enhancer	DNAse	Proteins	eQTL	Motifs	Drivers	GENCODE	dbSNP
	13591772		(r²)	(D')				freq	freq	freq	freq	cons	histone marks	histone marks		bound	tissues	changed	disrupted	genes	func annot
19	13591772	13480958	0.87	0.98	rs1862260	A	C	0.45	0.52	0.65	0.54							HNF4		CACNA1A	intronic
19	13597003	13486189	0.85	1	rs4926293	C	T	0.79	0.6	0.66	0.6			BRN						CACNA1A	intronic
19	13597250	13486436	0.85	1	rs10424654	T	C	0.79	0.6	0.66	0.6							ATF3,XBP-1		CACNA1A	intronic
19	13597465	13486651	0.85	1	rs9967627	A	G	0.79	0.6	0.66	0.6							10 altered motifs		CACNA1A	intronic
19	13598365	13487551	0.82	1	rs1862257	T	G	0.88	0.63	0.66	0.61							4 altered motifs		CACNA1A	intronic
19	13598378	13487564	1	1	rs1862256	G	C	0.37	0.52	0.66	0.56							Ets,Pax-4		CACNA1A	intronic
19	13598386	13487572	1	1	rs1862255	T	G	0.37	0.53	0.66	0.56							8 altered motifs		CACNA1A	intronic
19	13598605	13487791	0.8	1	rs2098628	T	C	0.88	0.64	0.66	0.61									CACNA1A	intronic
19	13599083	13488269	1	1	rs7249246	T	G	0.33	0.48	0.45	0.56							6 altered motifs		CACNA1A	intronic
19	13600237	13489423	0.81	1	rs12984781	G	A	0.23	0.43	0.09	0.51							LUN-1,Mxi1,Pitx2		CACNA1A	intronic
19	13600838	13490024	0.84	0.99	rs6511868	G	A	0.79	0.6	0.66	0.6							8 altered motifs		CACNA1A	intronic
19	13600900	13490086	0.85	1	rs6511869	T	C	0.79	0.6	0.66	0.6									CACNA1A	intronic
19	13601672	13490858	0.95	0.97	rs12981918	A	T	0.36	0.47	0.46	0.56				LNG			14 altered motifs		CACNA1A	intronic
19	13602461	13491647	0.81	1	rs10409910	T	A	0.92	0.62	0.68	0.61							NF-E2,Pou3f2,TFE		CACNA1A	intronic
19	13604815	13494001	0.91	0.98	rs1422257	T	C	0.3	0.49	0.45	0.57							6 altered motifs		CACNA1A	intronic
19	13611720	13500906	0.81	0.9	rs12974295	G	A	0.29	0.47	0.43	0.56							Gfi1		CACNA1A	intronic
