# Supplementary material for: Genetic Evidence for Possible Involvement of the Calcium Channel Gene CACNA1A in Autism Pathogenesis in Chinese Han Population
Source: PLoS One. 2015 Nov 13;10(11):e0142887. doi: 10.1371/journal.pone.0142887 (PMC4643966; doi:10.1371/journal.pone.0142887)
Supplement: S9 Table — *p-values adjusted by Benjamini-Hochberg correction;Only BH corrected p<0.05 are listed. (XLS) [file pone.0142887.s012.xls]

## Sheet: Sheet1
S9 Table. Results of is-rSNP in predicting the effect of rs7249246 and rs12609735 on transcription factors
SNP_ID	DATABASE	MATRIX_ID	TF	Alleles	A1_score	A2_score	logodds	P-value	Adjusted_P-value *
rs7249246	TRANSFAC	M00766	LXR	g/t	0.920455	0.945617	2.80087	2.14598e-07	0.000103436
rs7249246	TRANSFAC	M00965	LXR	g/t	0.955012	0.966532	2.09631	7.08699e-07	0.000341593
rs7249246	TRANSFAC	M01203	SPI1	g/t	0.935479	0.897516	-2.80944	1.00501e-06	0.000484413
rs7249246	TRANSFAC	M00025	Elk-1	g/t	0.957553	0.915679	-3.24552	1.26513e-06	0.000609794
rs7249246	TRANSFAC	M00431	E2F-1	g/t	0.95487	0.887338	-3.1263	1.3464e-06	0.000648963
rs7249246	TRANSFAC	M01752	ERG	g/t	0.922115	0.839113	-3.04959	1.37096e-06	0.000660803
rs7249246	TRANSFAC	M00691	ATF1	g/t	0.906485	0.867481	-2.14784	1.61173e-06	0.000776853
rs7249246	TRANSFAC	M01078	c-Ets-1	g/t	0.943902	0.906503	-2.67417	2.15068e-06	0.00103663
rs7249246	TRANSFAC	M00155	ARP-1	g/t	0.906327	0.930685	2.34121	2.18213e-06	0.00105179
rs7249246	TRANSFAC	M00935	NF-AT	g/t	0.952118	0.894501	-2.9321	2.29583e-06	0.00110659
rs7249246	TRANSFAC	M00144	Pax-5	g/t	0.91068	0.897138	-1.48016	2.41173e-06	0.00116245
rs7249246	TRANSFAC	M00427	E2F	g/t	0.9514	0.886707	-3.06858	3.25967e-06	0.00157116
rs7249246	TRANSFAC	M00341	GABP	g/t	0.915243	0.879135	-2.30571	3.65398e-06	0.00176122
rs7249246	TRANSFAC	M00074	c-Ets-1(p54)	g/t	0.961252	0.913593	-2.81143	4.15551e-06	0.00200295
rs7249246	TRANSFAC	M00807	Egr	g/t	0.911561	0.87199	-2.24433	4.22639e-06	0.00203712
rs7249246	TRANSFAC	M00208	NF-kappaB	g/t	0.876231	0.83212	-2.02321	4.29233e-06	0.0020689
rs7249246	TRANSFAC	M01841	ERR1	g/t	0.894542	0.926161	2.30837	4.537e-06	0.00218684
rs7249246	TRANSFAC	M01197	ELF5	g/t	0.940402	0.884155	-2.73751	4.7056e-06	0.0022681
rs7249246	TRANSFAC	M00516	E2F	g/t	0.898935	0.851989	-2.30271	4.74723e-06	0.00228816
rs7249246	TRANSFAC	M00966	VDR	g/t	0.914297	0.935373	2.31913	4.7997e-06	0.00231345
rs7249246	TRANSFAC	M00981	CREB	g/t	0.907178	0.835688	-2.46562	4.83321e-06	0.00232961
rs7249246	TRANSFAC	M00737	E2F-1:DP-2	g/t	0.899042	0.833227	-2.34629	5.15001e-06	0.0024823
rs7249246	TRANSFAC	M00526	GCNF	g/t	0.814586	0.847238	1.68831	5.25761e-06	0.00253417
rs7249246	TRANSFAC	M01871	COE1	g/t	0.911859	0.868924	-2.39106	5.72577e-06	0.00275982
rs7249246	TRANSFAC	M00017	ATF	g/t	0.924639	0.884776	-2.34432	5.87195e-06	0.00283028
rs7249246	TRANSFAC	M01876	GABP-beta	g/t	0.912868	0.868234	-2.22075	5.97533e-06	0.00288011
rs7249246	TRANSFAC	M01036	COUPTF	g/t	0.933248	0.948328	2.29473	6.46924e-06	0.00311817
rs7249246	TRANSFAC	M00281	RFX1	g/t	0.947673	0.917433	-2.98409	6.60876e-06	0.00318542
rs7249246	TRANSFAC	M00665	Sp3	g/t	0.902572	0.874601	-1.85634	6.67533e-06	0.00321751
rs7249246	TRANSFAC	M01783	SP2	g/t	0.913117	0.857828	-2.68643	7.01925e-06	0.00338328
rs7249246	TRANSFAC	M00243	Egr-1	g/t	0.801236	0.743715	-1.75396	7.31779e-06	0.00352718
rs7249246	TRANSFAC	M00139	AhR	g/t	0.882637	0.858375	-1.63639	7.41239e-06	0.00357277
rs7249246	TRANSFAC	M01028	NRSF	g/t	0.848427	0.823753	-1.56099	7.52979e-06	0.00362936
rs7249246	TRANSFAC	M00918	E2F	g/t	0.90513	0.844941	-2.43231	7.71678e-06	0.00371949
rs7249246	TRANSFAC	M00939	E2F-1	g/t	0.897854	0.835193	-2.38443	8.17681e-06	0.00394122
rs7249246	TRANSFAC	M00480	LUN-1	g/t	0.76347	0.732682	-1.26063	8.60629e-06	0.00414823
rs7249246	TRANSFAC	M00054	NF-kappaB	g/t	0.869889	0.810748	-2.13635	8.63517e-06	0.00416215
rs7249246	TRANSFAC	M00738	E2F-4:DP-1	g/t	0.885189	0.811925	-2.28438	9.59052e-06	0.00462263
rs7249246	TRANSFAC	M00426	E2F	g/t	0.928571	0.866152	-2.47676	9.84281e-06	0.00474423
rs7249246	TRANSFAC	M01167	SAP-1a	g/t	0.859261	0.811956	-1.78469	1.04174e-05	0.00502118
rs7249246	JASPAR	CN0198.1	LM198	g/t	0.867064	0.901008	2.59672	1.061e-05	0.00749069
rs7249246	TRANSFAC	M00055	N-Myc	g/t	0.876022	0.825193	-1.90348	1.07392e-05	0.0051763
rs7249246	TRANSFAC	M01263	TBX15	g/t	0.823261	0.800967	-1.27129	1.10838e-05	0.00534237
rs7249246	TRANSFAC	M00446	Spz1	g/t	0.92829	0.890283	-2.47238	1.10912e-05	0.00534594
rs7249246	TRANSFAC	M01204	SPI-B	g/t	0.871946	0.835447	-1.77096	1.12613e-05	0.00542793
rs7249246	TRANSFAC	M00085	ZID	g/t	0.8346	0.8792	2.07451	1.15191e-05	0.0055522
rs7249246	TRANSFAC	M00192	GR	g/t	0.897344	0.929897	2.32695	1.18522e-05	0.00571277
rs7249246	TRANSFAC	M00244	NGFI-C	g/t	0.773308	0.715837	-1.58164	1.22312e-05	0.00589542
rs7249246	TRANSFAC	M00515	PPARgamma:RXRalpha	g/t	0.786059	0.810154	1.24354	1.25508e-05	0.00604949
rs7249246	TRANSFAC	M00940	E2F-1	g/t	0.889439	0.837549	-2.05767	1.26445e-05	0.00609465
rs7249246	TRANSFAC	M00770	C/EBP	g/t	0.943742	0.880253	-2.67637	1.27938e-05	0.00616663
rs7249246	TRANSFAC	M00957	PR	g/t	0.874337	0.898749	1.71411	1.29841e-05	0.00625835
rs7249246	TRANSFAC	M00191	ER	g/t	0.889186	0.917206	2.20932	1.33802e-05	0.00644925
rs7249246	TRANSFAC	M01725	TR4	g/t	0.910427	0.943839	2.503	1.35034e-05	0.00650865
rs7249246	TRANSFAC	M01009	HES1	g/t	0.928993	0.900197	-2.16324	1.35369e-05	0.00652478
rs7249246	TRANSFAC	M00158	COUP-TF	g/t	0.937977	0.951201	1.32776	1.41751e-05	0.00683238
rs7249246	TRANSFAC	M00956	AR	g/t	0.860138	0.884297	1.56379	1.45666e-05	0.00702108
rs7249246	TRANSFAC	M00032	c-Ets-1(p54)	g/t	0.90785	0.858493	-2.11082	1.48922e-05	0.00717803
rs7249246	TRANSFAC	M00428	E2F-1	g/t	0.962264	0.90566	-2.81879	1.5225e-05	0.00733844
rs7249246	TRANSFAC	M01299	MECP2	g/t	0.883812	0.819582	-2.08877	1.55692e-05	0.00750433
rs7249246	TRANSFAC	M00740	Rb:E2F-1:DP-1	g/t	0.895741	0.818818	-2.41251	1.6136e-05	0.00777757
rs7249246	TRANSFAC	M00955	GR	g/t	0.881814	0.906297	1.69208	1.63713e-05	0.00789098
rs7249246	TRANSFAC	M00953	AR	g/t	0.849811	0.873682	1.48733	1.6438e-05	0.00792313
rs7249246	TRANSFAC	M00638	HNF4alpha	g/t	0.907916	0.940428	2.45376	1.71289e-05	0.00825612
rs7249246	TRANSFAC	M00179	ATF2	g/t	0.901479	0.867551	-1.86799	1.7465e-05	0.00841812
rs7249246	TRANSFAC	M00961	VDR	g/t	0.952849	0.972961	2.55551	1.75624e-05	0.0084651
rs7249246	TRANSFAC	M01223	P50:P50	g/t	0.886079	0.844193	-1.96123	1.8029e-05	0.00868997
rs7249246	TRANSFAC	M01109	SZF1-1	g/t	0.844506	0.81358	-1.47441	1.90943e-05	0.00920346
rs7249246	TRANSFAC	M00122	USF	g/t	0.899	0.849558	-2.16756	1.91897e-05	0.00924943
rs7249246	TRANSFAC	M00339	c-Ets-1	g/t	0.892069	0.859036	-1.76039	1.96556e-05	0.00947401
rs7249246	TRANSFAC	M01208	FLI1	g/t	0.881736	0.837625	-1.81401	1.98647e-05	0.00957481
rs7249246	TRANSFAC	M01870	C-ets-1	g/t	0.954462	0.853838	-3.63935	2.00776e-05	0.00967741
rs7249246	TRANSFAC	M01242	MTF1	g/t	0.829833	0.807051	-1.47579	2.22366e-05	0.0107181
rs7249246	TRANSFAC	M00736	E2F-1:DP-1	g/t	0.930203	0.864587	-2.58267	2.25374e-05	0.010863
rs7249246	TRANSFAC	M00954	PR	g/t	0.863096	0.887279	1.56214	2.26166e-05	0.0109012
rs7249246	TRANSFAC	M00174	AP-1	g/t	0.842537	0.901616	2.2228	2.28766e-05	0.0110265
rs7249246	TRANSFAC	M00086	Ik-1	g/t	0.889588	0.847372	-1.92066	2.29189e-05	0.0110469
rs7249246	TRANSFAC	M00648	MAF	g/t	0.899541	0.876434	-1.66391	2.34403e-05	0.0112982
rs7249246	TRANSFAC	M00225	STAT3	g/t	0.791048	0.757387	-1.27635	2.42093e-05	0.0116689
rs7249246	TRANSFAC	M00157	RORalpha2	g/t	0.804274	0.849211	1.63226	2.48123e-05	0.0119595
rs7249246	TRANSFAC	M00114	Tax/CREB	g/t	0.820428	0.854185	1.57053	2.57138e-05	0.012394
rs7249246	TRANSFAC	M00245	Egr-3	g/t	0.770429	0.712823	-1.59465	2.64303e-05	0.0127394
rs7249246	TRANSFAC	M00113	CREB	g/t	0.836897	0.878775	1.7114	2.67461e-05	0.0128916
rs7249246	TRANSFAC	M01295	ATF5	g/t	0.79312	0.84367	1.69946	2.72013e-05	0.013111
rs7249246	TRANSFAC	M01004	Helios	g/t	0.871667	0.819762	-1.83743	2.75369e-05	0.0132728
rs7249246	TRANSFAC	M00322	c-Myc:Max	g/t	0.874934	0.823545	-1.89927	2.76697e-05	0.0133368
rs7249246	TRANSFAC	M00109	C/EBPbeta	g/t	0.898429	0.859525	-1.71516	2.78703e-05	0.0134335
rs7249246	TRANSFAC	M00746	Elf-1	g/t	0.880542	0.845381	-1.54983	2.83247e-05	0.0136525
rs7249246	TRANSFAC	M01387	Otx2	g/t	0.933699	0.94612	1.56767	2.90673e-05	0.0140104
rs7249246	TRANSFAC	M00271	AML1a	g/t	0.84375	0.739865	-2.16176	2.90735e-05	0.0140134
rs7249246	TRANSFAC	M00803	E2F	g/t	0.949465	0.868094	-2.80329	2.90922e-05	0.0140224
rs7249246	TRANSFAC	M00769	AML	g/t	0.879298	0.844913	-1.62341	2.92946e-05	0.01412
rs7249246	TRANSFAC	M01889	Smad4	g/t	0.852963	0.945556	3.05522	2.95561e-05	0.014246
rs7249246	TRANSFAC	M00132	HNF1	g/t	0.846154	0.882609	1.7752	2.95601e-05	0.014248
rs7249246	TRANSFAC	M00292	Freac-4	g/t	0.811471	0.844224	1.37868	2.96231e-05	0.0142783
rs7249246	TRANSFAC	M00071	E47	g/t	0.844076	0.799337	-1.59194	2.96816e-05	0.0143065
rs7249246	TRANSFAC	M00739	E2F-4:DP-2	g/t	0.899744	0.831518	-2.24568	3.05316e-05	0.0147162
rs7249246	TRANSFAC	M01801	ERalpha	g/t	0.875216	0.899551	1.91112	3.09279e-05	0.0149072
rs7249246	TRANSFAC	M01447	PITX2	g/t	0.933086	0.945531	1.51877	3.11986e-05	0.0150377
rs7249246	JASPAR	CN0104.1	LM104	g/t	0.848444	0.888532	2.35761	3.16314e-05	0.0223318
rs7249246	JASPAR	CN0032.1	LM32	g/t	0.851199	0.900618	2.78222	3.19827e-05	0.0225798
rs7249246	TRANSFAC	M01403	Otx3	g/t	0.940737	0.953239	1.62827	3.25162e-05	0.0156728
rs7249246	TRANSFAC	M02022	MafK	g/t	0.848406	0.885242	1.71565	3.2861e-05	0.015839
rs7249246	TRANSFAC	M00658	PU.1	g/t	0.936998	0.87946	-2.55066	3.35837e-05	0.0161874
rs7249246	TRANSFAC	M00623	Crx	g/t	0.862862	0.906385	1.95724	3.38085e-05	0.0162957
rs7249246	TRANSFAC	M01344	CDP	g/t	0.930351	0.943626	1.63003	3.43566e-05	0.0165599
rs7249246	TRANSFAC	M00430	E2F-1	g/t	0.95428	0.90856	-2.70528	3.49873e-05	0.0168639
rs7249246	TRANSFAC	M00084	MZF1	g/t	0.894866	0.857172	-1.91017	3.64996e-05	0.0175928
rs7249246	TRANSFAC	M00291	Freac-3	g/t	0.865069	0.83388	-1.44824	3.70951e-05	0.0178798
rs7249246	TRANSFAC	M00206	HNF1	g/t	0.88949	0.913601	1.85842	3.71492e-05	0.0179059
rs7249246	TRANSFAC	M00251	XBP-1	g/t	0.867839	0.833281	-1.6245	3.75601e-05	0.018104
rs7249246	JASPAR	MA0360.1	RDR1	g/t	0.977983	0.891832	-3.10717	3.78825e-05	0.0267451
rs7249246	TRANSFAC	M00156	RORalpha1	g/t	0.828554	0.870961	1.68928	3.80498e-05	0.01834
rs7249246	TRANSFAC	M01002	DEAF1	g/t	0.9149	0.898392	-1.82181	3.83918e-05	0.0185048
rs7249246	TRANSFAC	M01244	HSF2	g/t	0.764258	0.716211	-1.38302	4.09073e-05	0.0197173
rs7249246	TRANSFAC	M00778	AhR	g/t	0.885714	0.835294	-2.00208	4.16873e-05	0.0200933
rs7249246	TRANSFAC	M00490	Bach2	g/t	0.854683	0.805379	-1.77523	4.18261e-05	0.0201602
rs7249246	TRANSFAC	M00150	Brachyury	g/t	0.783166	0.807738	1.27527	4.2025e-05	0.0202561
rs7249246	JASPAR	PB0058.1	Sfpi1_1	g/t	0.96217	0.910967	-3.63885	4.23871e-05	0.0299253
rs7249246	TRANSFAC	M00412	AREB6	g/t	0.851694	0.88801	1.70441	4.24425e-05	0.0204573
rs7249246	TRANSFAC	M02013	HNF-1A	g/t	0.82159	0.885409	2.25371	4.30452e-05	0.0207478
rs7249246	TRANSFAC	M01072	HIC1	g/t	0.832768	0.881008	1.92673	4.34396e-05	0.0209379
rs7249246	TRANSFAC	M00338	ATF	g/t	0.873937	0.83446	-1.68671	4.49208e-05	0.0216518
rs7249246	JASPAR	PB0011.1	Ehf_1	g/t	0.951822	0.904	-3.41086	4.49538e-05	0.0317374
rs7249246	TRANSFAC	M01366	Otx1	g/t	0.93314	0.945575	1.52146	4.55656e-05	0.0219626
rs7249246	TRANSFAC	M01195	TBX22	g/t	0.774077	0.748662	-1.08969	4.79432e-05	0.0231086
rs7249246	TRANSFAC	M00917	CREB	g/t	0.879323	0.824708	-1.95255	4.86396e-05	0.0234443
rs7249246	TRANSFAC	M00421	MEIS1B:HOXA9	g/t	0.808169	0.842358	1.40207	5.12248e-05	0.0246903
rs7249246	TRANSFAC	M00177	CREB	g/t	0.899105	0.858703	-2.00338	5.27837e-05	0.0254418
rs7249246	TRANSFAC	M00641	HSF	g/t	0.86163	0.833598	-1.40837	5.31686e-05	0.0256273
rs7249246	TRANSFAC	M02031	SPI1	g/t	0.933136	0.815912	-2.75639	5.35144e-05	0.025794
rs7249246	TRANSFAC	M00626	RFX1	g/t	0.9175	0.892581	-1.71537	5.49691e-05	0.0264951
rs7249246	TRANSFAC	M01217	NUR77	g/t	0.901837	0.945407	2.41061	5.5604e-05	0.0268011
rs7249246	TRANSFAC	M01227	MAFB	g/t	0.867215	0.955017	3.30245	5.63044e-05	0.0271387
rs7249246	TRANSFAC	M00178	CREB	g/t	0.89446	0.850887	-1.97494	5.76911e-05	0.0278071
rs7249246	TRANSFAC	M00051	NF-kappaB	g/t	0.798375	0.748603	-1.48341	5.85197e-05	0.0282065
rs7249246	TRANSFAC	M00002	E47	g/t	0.868835	0.8379	-1.46927	5.88188e-05	0.0283507
rs7249246	TRANSFAC	M00425	E2F	g/t	0.921313	0.868429	-2.2753	6.08496e-05	0.0293295
rs7249246	TRANSFAC	M00744	POU1F1	g/t	0.814911	0.865131	1.6221	6.12099e-05	0.0295032
rs7249246	TRANSFAC	M01182	MIZF	g/t	0.9	0.836593	-2.34239	6.52711e-05	0.0314607
rs7249246	TRANSFAC	M01436	Crx	g/t	0.922933	0.936033	1.497	6.53659e-05	0.0315063
rs7249246	TRANSFAC	M01735	PITX3	g/t	0.887752	0.933353	2.26717	6.66627e-05	0.0321314
rs7249246	TRANSFAC	M01224	P50:RELA-P65	g/t	0.85913	0.816522	-1.6972	7.00559e-05	0.033767
rs7249246	TRANSFAC	M00173	AP-1	g/t	0.849736	0.894143	1.84895	7.02739e-05	0.033872
rs7249246	JASPAR	PF0164.1	GCGSCMNTTT	g/t	0.892269	0.811407	-2.38541	7.10264e-05	0.0501447
rs7249246	JASPAR	PB0020.1	Gabpa_1	g/t	0.931515	0.889202	-2.82133	7.11405e-05	0.0502252
rs7249246	JASPAR	MA0283.1	CHA4	g/t	0.961268	0.87484	-3.03264	7.23201e-05	0.051058
rs7249246	TRANSFAC	M01117	OTX	g/t	0.852443	0.908143	1.90179	7.406e-05	0.0356969
rs7249246	TRANSFAC	M00406	MEF-2	g/t	0.797905	0.826108	1.18001	7.75856e-05	0.0373962
rs7249246	TRANSFAC	M00750	HMG	g/t	0.935305	0.869131	-2.44726	7.8589e-05	0.0378799
rs7249246	TRANSFAC	M00052	NF-kappaB	g/t	0.840932	0.790727	-1.68946	7.90946e-05	0.0381236
rs7249246	TRANSFAC	M01266	ELF1	g/t	0.935811	0.857686	-2.71838	8.02718e-05	0.038691
rs7249246	TRANSFAC	M00701	SMAD3	g/t	0.858897	0.904884	2.04325	8.65972e-05	0.0417399
rs7249246	TRANSFAC	M01082	BRCA1:USF2	g/t	0.820191	0.896734	2.17457	9.15493e-05	0.0441268
rs7249246	JASPAR	MA0014.1	Pax5	g/t	0.937105	0.914662	-2.49202	9.21561e-05	0.0650622
rs7249246	TRANSFAC	M01138	RORalpha	g/t	0.837292	0.87981	1.70225	9.25823e-05	0.0446247
rs7249246	TRANSFAC	M01081	Zec	g/t	0.764821	0.801604	1.31441	9.62478e-05	0.0463915
rs7249246	TRANSFAC	M01657	GLI3	g/t	0.808735	0.862404	1.86476	9.70454e-05	0.0467759
rs7249246	TRANSFAC	M00045	E4BP4	g/t	0.859744	0.815305	-1.58065	0.000101068	0.0487149
rs7249246	TRANSFAC	M01104	MOVO-B	g/t	0.909428	0.823311	-2.69177	0.000101261	0.0488079
rs7249246	TRANSFAC	M01281	NFAT1	g/t	0.924217	0.830229	-2.5944	0.000102783	0.0495413
rs12609735	TRANSFAC	M01028	NRSF	c/t	0.895201	0.870526	-2.21048	2.74036e-07	0.00011948
rs12609735	TRANSFAC	M00256	NRSF	c/t	0.849034	0.8229	-1.91308	4.66172e-07	0.000203251
rs12609735	TRANSFAC	M00515	PPARgamma:RXRalpha	c/t	0.867085	0.84299	-1.90568	5.25073e-07	0.000228932
rs12609735	TRANSFAC	M00966	VDR	c/t	0.922296	0.898807	-2.18955	7.1148e-07	0.000310205
rs12609735	TRANSFAC	M00763	PPAR	c/t	0.908707	0.8703	-2.44531	2.02018e-06	0.000880798
rs12609735	TRANSFAC	M01875	ER-beta	c/t	0.916064	0.881855	-2.29893	2.75645e-06	0.00120181
rs12609735	TRANSFAC	M00412	AREB6	c/t	0.937513	0.901197	-2.45329	2.79472e-06	0.0012185
rs12609735	TRANSFAC	M00772	IRF	c/t	0.887207	0.924512	2.38878	2.82962e-06	0.00123371
rs12609735	TRANSFAC	M00073	deltaEF1	c/t	0.94296	0.877978	-2.83055	2.86313e-06	0.00124832
rs12609735	TRANSFAC	M00954	PR	c/t	0.917258	0.893075	-2.0987	3.54853e-06	0.00154716
rs12609735	TRANSFAC	M00956	AR	c/t	0.906259	0.8821	-1.92563	3.80387e-06	0.00165849
rs12609735	TRANSFAC	M01433	Six-2	c/t	0.940705	0.953045	1.95153	3.83895e-06	0.00167378
rs12609735	TRANSFAC	M01358	Six-3	c/t	0.941016	0.953358	1.93207	3.98817e-06	0.00173884
rs12609735	TRANSFAC	M00764	HNF4	c/t	0.904055	0.868125	-2.13813	4.23341e-06	0.00184577
rs12609735	TRANSFAC	M01036	COUPTF	c/t	0.902034	0.87725	-1.85114	4.26605e-06	0.00186
rs12609735	TRANSFAC	M00258	ISGF-3	c/t	0.846869	0.878183	1.77876	5.19114e-06	0.00226334
rs12609735	TRANSFAC	M01313	Six-1	c/t	0.945314	0.957735	1.98794	5.2447e-06	0.00228669
rs12609735	TRANSFAC	M01258	GABP	c/t	0.868913	0.795	-2.4547	5.44686e-06	0.00237483
rs12609735	TRANSFAC	M01398	Six-6	c/t	0.938923	0.951266	1.83316	5.76144e-06	0.00251199
rs12609735	TRANSFAC	M00797	HIF1	c/t	0.910906	0.871916	-2.32251	5.81673e-06	0.00253609
rs12609735	TRANSFAC	M00921	GR	c/t	0.941948	0.866514	-2.87935	5.93793e-06	0.00258894
rs12609735	TRANSFAC	M00460	STAT5A	c/t	0.903561	0.878446	-1.98816	6.64896e-06	0.00289895
rs12609735	TRANSFAC	M00158	COUP-TF	c/t	0.869994	0.836096	-1.59369	6.68678e-06	0.00291544
rs12609735	TRANSFAC	M00957	PR	c/t	0.907554	0.883142	-1.8864	7.14296e-06	0.00311433
rs12609735	TRANSFAC	M01345	Six-6	c/t	0.942323	0.954729	1.87554	7.54343e-06	0.00328894
rs12609735	TRANSFAC	M00447	AR	c/t	0.906255	0.879073	-1.86501	7.58171e-06	0.00330562
rs12609735	TRANSFAC	M01249	HIF-2alpha	c/t	0.915393	0.850817	-2.39619	7.80338e-06	0.00340228
rs12609735	TRANSFAC	M00115	Tax/CREB	c/t	0.851548	0.827433	-1.39108	8.97991e-06	0.00391524
rs12609735	TRANSFAC	M00262	Staf	c/t	0.83108	0.79878	-1.48515	9.22542e-06	0.00402228
rs12609735	TRANSFAC	M01298	MECP2	c/t	0.911004	0.874086	-2.06375	9.23775e-06	0.00402766
rs12609735	TRANSFAC	M01142	LRH1	c/t	0.909111	0.868398	-2.08127	1.03768e-05	0.00452429
rs12609735	TRANSFAC	M00118	c-Myc:Max	c/t	0.836252	0.785954	-1.77315	1.18384e-05	0.00516153
rs12609735	TRANSFAC	M01256	REST	c/t	0.900856	0.879101	-2.07325	1.20138e-05	0.00523804
rs12609735	TRANSFAC	M01728	EAR2	c/t	0.891704	0.860548	-1.72116	1.27065e-05	0.00554005
rs12609735	TRANSFAC	M00466	HIF1	c/t	0.915321	0.876255	-2.24323	1.37491e-05	0.00599459
rs12609735	TRANSFAC	M00987	FOXP1	c/t	0.726054	0.759004	1.16456	1.38787e-05	0.0060511
rs12609735	TRANSFAC	M00992	FOXP3	c/t	0.922098	0.94072	2.11178	1.41789e-05	0.00618202
rs12609735	TRANSFAC	M00059	YY1	c/t	0.926864	0.895429	-2.04479	1.43597e-05	0.00626084
rs12609735	TRANSFAC	M00777	STAT	c/t	0.909483	0.864737	-2.0145	1.45691e-05	0.00635213
rs12609735	TRANSFAC	M00481	AR	c/t	0.897995	0.860854	-2.22622	1.49167e-05	0.00650368
rs12609735	TRANSFAC	M00251	XBP-1	c/t	0.891189	0.856631	-1.91385	1.53871e-05	0.00670878
rs12609735	TRANSFAC	M00771	Ets	c/t	0.895856	0.843675	-2.18003	1.6157e-05	0.00704446
rs12609735	TRANSFAC	M01201	AR	c/t	0.909346	0.873575	-2.29357	1.62541e-05	0.00708681
rs12609735	TRANSFAC	M01783	SP2	c/t	0.844006	0.786742	-1.98472	1.69556e-05	0.00739262
rs12609735	TRANSFAC	M00724	HNF3alpha	c/t	0.81842	0.873061	1.73335	1.78825e-05	0.00779677
rs12609735	TRANSFAC	M01001	DEAF1	c/t	0.930766	0.922445	-1.24559	1.83002e-05	0.00797889
rs12609735	TRANSFAC	M00650	MTF-1	c/t	0.874745	0.841529	-1.8248	1.87662e-05	0.00818208
rs12609735	TRANSFAC	M00250	Gfi-1	c/t	0.879864	0.907466	1.77026	2.04372e-05	0.00891061
rs12609735	TRANSFAC	M01383	Nkx3A	c/t	0.943229	0.931489	-1.48006	2.11348e-05	0.00921479
rs12609735	TRANSFAC	M01119	KAISO	c/t	0.833074	0.77605	-1.70961	2.17577e-05	0.00948634
rs12609735	TRANSFAC	M00119	Max	c/t	0.853718	0.802756	-1.75107	2.22087e-05	0.00968299
rs12609735	TRANSFAC	M00415	AREB6	c/t	0.894737	0.947368	2.60683	2.24343e-05	0.00978134
rs12609735	TRANSFAC	M00742	HFH4	c/t	0.762581	0.81567	1.56382	2.271e-05	0.00990156
rs12609735	TRANSFAC	M00480	LUN-1	c/t	0.75074	0.719953	-1.20021	2.27302e-05	0.00991036
rs12609735	TRANSFAC	M01047	AP-2alphaA	c/t	0.817865	0.774334	-1.55786	2.28191e-05	0.00994912
rs12609735	TRANSFAC	M00500	STAT6	c/t	0.90503	0.815685	-2.33783	2.35796e-05	0.0102807
rs12609735	TRANSFAC	M02014	HNF-3beta	c/t	0.796291	0.875109	2.02011	2.36398e-05	0.010307
rs12609735	TRANSFAC	M00261	Olf-1	c/t	0.883226	0.863642	-1.30932	2.39578e-05	0.0104456
rs12609735	TRANSFAC	M01145	c-Myc	c/t	0.837959	0.79462	-1.68543	2.48094e-05	0.0108169
rs12609735	TRANSFAC	M00626	RFX1	c/t	0.889938	0.863319	-1.39483	2.54376e-05	0.0110908
rs12609735	TRANSFAC	M01857	AP-2alpha	c/t	0.889915	0.821628	-2.3479	2.56747e-05	0.0111942
rs12609735	TRANSFAC	M01154	c-Myc	c/t	0.821383	0.77866	-1.4923	2.61164e-05	0.0113867
rs12609735	TRANSFAC	M00225	STAT3	c/t	0.753273	0.786934	1.25035	2.685e-05	0.0117066
rs12609735	TRANSFAC	M01863	ATF-3	c/t	0.84571	0.892814	1.81909	2.73966e-05	0.0119449
rs12609735	TRANSFAC	M00941	MEF-2	c/t	0.86046	0.899306	1.82711	2.77621e-05	0.0121043
rs12609735	TRANSFAC	M00245	Egr-3	c/t	0.734372	0.676766	-1.40419	2.81246e-05	0.0122623
rs12609735	TRANSFAC	M00411	HNF4alpha1	c/t	0.849408	0.814763	-1.51069	2.83322e-05	0.0123529
rs12609735	TRANSFAC	M00199	AP-1	c/t	0.840576	0.892086	1.90387	2.84173e-05	0.0123899
rs12609735	TRANSFAC	M01250	E2F1	c/t	0.758191	0.865007	2.07125	2.89824e-05	0.0126363
rs12609735	TRANSFAC	M02022	MafK	c/t	0.834002	0.870838	1.5569	2.93032e-05	0.0127762
rs12609735	TRANSFAC	M00804	E2A	c/t	0.945153	0.91354	-2.54306	2.94055e-05	0.0128208
rs12609735	TRANSFAC	M00085	ZID	c/t	0.8064	0.851	1.74744	3.12368e-05	0.0136193
rs12609735	TRANSFAC	M00056	myogenin	c/t	0.920968	0.915926	-0.79869	3.15259e-05	0.0137453
rs12609735	TRANSFAC	M01718	NF-AT2	c/t	0.84692	0.756547	-1.95011	3.17977e-05	0.0138638
rs12609735	TRANSFAC	M00427	E2F	c/t	0.774059	0.839395	1.74397	3.25708e-05	0.0142009
rs12609735	TRANSFAC	M00157	RORalpha2	c/t	0.89255	0.929499	1.96716	3.28035e-05	0.0143023
rs12609735	TRANSFAC	M01841	ERR1	c/t	0.882706	0.851086	-1.58276	3.3815e-05	0.0147433
rs12609735	TRANSFAC	M02011	HES1	c/t	0.880765	0.828092	-1.9675	3.43494e-05	0.0149763
rs12609735	TRANSFAC	M00532	RP58	c/t	0.741908	0.799571	1.57402	3.46923e-05	0.0151258
rs12609735	TRANSFAC	M00976	AhR	c/t	0.881237	0.812081	-1.99937	3.51128e-05	0.0153092
rs12609735	TRANSFAC	M01890	STAT5A	c/t	0.816232	0.863995	1.72979	3.56873e-05	0.0155597
rs12609735	TRANSFAC	M00289	HFH3	c/t	0.794141	0.848687	1.57498	3.72093e-05	0.0162232
rs12609735	TRANSFAC	M00474	FOXO1	c/t	0.840037	0.877467	1.74727	3.90249e-05	0.0170149
rs12609735	TRANSFAC	M00971	Ets	c/t	0.800972	0.885575	2.31158	4.00037e-05	0.0174416
rs12609735	TRANSFAC	M00413	AREB6	c/t	0.895328	0.852578	-1.92951	4.02265e-05	0.0175387
rs12609735	TRANSFAC	M00294	HFH8	c/t	0.803838	0.851919	1.53285	4.05014e-05	0.0176586
rs12609735	TRANSFAC	M01305	TEF	c/t	0.853094	0.814366	-1.5064	4.18236e-05	0.0182351
rs12609735	TRANSFAC	M00242	PPARalpha:RXRalpha	c/t	0.875032	0.855717	-1.4779	4.36014e-05	0.0190102
rs12609735	TRANSFAC	M01859	AP-2	c/t	0.91091	0.833522	-2.29241	4.58162e-05	0.0199759
rs12609735	TRANSFAC	M01132	SF1	c/t	0.879276	0.814027	-2.12658	4.61867e-05	0.0201374
rs12609735	TRANSFAC	M00127	GATA-1	c/t	0.864865	0.899176	1.64533	4.70633e-05	0.0205196
rs12609735	TRANSFAC	M00206	HNF1	c/t	0.918083	0.8949	-1.87796	4.84847e-05	0.0211393
rs12609735	TRANSFAC	M00767	FXR	c/t	0.848021	0.816988	-1.3329	4.87732e-05	0.0212651
rs12609735	TRANSFAC	M00493	STAT5A	c/t	0.93429	0.87992	-2.26375	5.04597e-05	0.0220004
rs12609735	TRANSFAC	M01405	Irx2	c/t	0.951912	0.93981	-1.60996	5.07845e-05	0.022142
rs12609735	TRANSFAC	M00963	T3R	c/t	0.917644	0.852579	-2.50829	5.39114e-05	0.0235054
rs12609735	TRANSFAC	M01100	LRF	c/t	0.885034	0.833578	-1.87457	5.43887e-05	0.0237135
rs12609735	TRANSFAC	M00799	Myc	c/t	0.892178	0.817982	-2.31404	5.49172e-05	0.0239439
rs12609735	TRANSFAC	M01267	FRA1	c/t	0.777849	0.84443	1.73219	5.60107e-05	0.0244207
rs12609735	TRANSFAC	M00470	AP-2gamma	c/t	0.85221	0.768218	-2.01614	5.7895e-05	0.0252422
rs12609735	TRANSFAC	M01843	2015-12-02	c/t	0.883281	0.925605	2.31021	5.80037e-05	0.0252896
rs12609735	JASPAR	MA0138.2	REST	c/t	0.866135	0.835706	-2.27574	7.11305e-05	0.040331
rs12609735	TRANSFAC	M01725	TR4	c/t	0.870142	0.834834	-1.51562	7.23276e-05	0.0315348
rs12609735	TRANSFAC	M00978	LEF1	c/t	0.889998	0.844144	-1.84476	7.533e-05	0.0328439
rs12609735	TRANSFAC	M00727	SF1	c/t	0.903442	0.852135	-2.16212	8.39804e-05	0.0366155
rs12609735	TRANSFAC	M00222	Hand1:E47	c/t	0.926346	0.944009	1.66516	9.37061e-05	0.0408559
rs12609735	TRANSFAC	M00162	2015-10-01	c/t	0.887292	0.915852	1.58584	9.66734e-05	0.0421496
rs12609735	TRANSFAC	M00191	ER	c/t	0.899887	0.872289	-1.81192	0.000101281	0.0441584
rs12609735	TRANSFAC	M01207	ETS2	c/t	0.789668	0.863838	1.87234	0.000101352	0.0441895
rs12609735	TRANSFAC	M01592	LBP9	c/t	0.900486	0.924307	1.58548	0.000105748	0.0461062
rs12609735	TRANSFAC	M00414	AREB6	c/t	0.938811	0.917614	-1.39108	0.00010793	0.0470576
rs12609735	TRANSFAC	M01801	ERalpha	c/t	0.897998	0.877287	-1.62851	0.000112323	0.0489726
rs12609735	TRANSFAC	M00701	SMAD3	c/t	0.844045	0.888603	1.90028	0.000114105	0.0497497
*P-values adjusted by Benjamini-Hochberg correction;Only BH corrected P<0.05 are listed
